# Supplementary material for: Statistical Inference of Phenotype-Specific Molecular Mechanisms from Cell Line-Specific Gene Regulatory Networks with Application to Quizartinib Sensitivity
Source: Int J Mol Sci. 2026 Apr 27;27(9):3885. doi: 10.3390/ijms27093885 (PMC13164310; doi:10.3390/ijms27093885)
Supplement: Supplementary file 1 [file ijms-27-03885-s001.zip]

Archive with 1 entries (1 files):
- ijms-4230028-supplementary.csv
