# Supplementary material for: Statistical Inference of Phenotype-Specific Molecular Mechanisms from Cell Line-Specific Gene Regulatory Networks with Application to Quizartinib Sensitivity
Source: Int J Mol Sci. 2026 Apr 27;27(9):3885. doi: 10.3390/ijms27093885 (PMC13164310; doi:10.3390/ijms27093885)
Supplement: Supplementary file 1 [file ijms-27-03885-s001.zip › ijms-4230028-supplementary.csv]

cell_line	phenotype	IC50	IFIT1	MX1	GMFG	LAPTM5	ARHGDIB	NUPR1	GDF15	TSPYL5	RRM2	FAM64A	ID3	POU2AF1	UCHL1	HLA-B	PSMB9	TRIB3
1	resistant	-6.969406	4.68813263446545	4.21773196659576	11.8086552105855	10.512567899449	11.1638386430136	3.95172453616947	3.9726916883213	3.28104362623094	10.1088891020108	5.59106317225086	3.57243624978192	3.29969986633954	3.66993880302231	11.6629172674548	7.22970197005714	7.21662550317898
2	resistant	-6.856579	4.33715666831885	3.33376382678209	11.5567272129259	10.7217841644834	11.3560331665185	2.99312190108645	3.89103627400083	3.20485932582401	9.66108424559713	6.16618066197148	3.05835885887027	2.98885220151501	3.38941900558196	12.0897986537994	7.13351734624106	6.96823076800256
3	resistant	-5.52199	4.60217296739675	4.13820781757304	10.9648721622664	10.8272575959507	10.980015752292	6.16583597888426	5.57184647694188	6.28093561081172	9.70392668414542	3.76309856136791	3.18231734301613	3.17529130188584	7.18240198805486	11.7649285878251	7.78692360832771	8.61767199772958
4	resistant	-5.089317	3.92210522651299	4.81779148953262	11.3345346393714	9.71835133035931	11.2382894268144	3.78085244201965	3.37994079150855	3.20332913253338	9.6314366191341	2.93546193852874	3.38120760541144	3.2457900964127	3.75286640606775	10.7906661144796	8.21041861166212	4.61651118267782
5	resistant	-4.609961	3.52334536865617	2.433385531127	11.5323852535186	9.87726277531607	11.1168498653977	3.2453678433908	3.69753256915326	2.90087692616672	8.40821464802535	4.71859467362901	3.31634846917712	3.46408725950259	3.22640887246775	10.3852218301742	6.64973194832981	5.9416698272332
6	resistant	-4.490179	5.01568939528148	3.51655568925991	11.8084954097508	9.27344132498586	11.8026178512941	3.42769084415389	3.53458301245693	2.84751970355719	9.57827733677648	5.58712758178332	3.85652339266557	3.44250225489832	3.65759328045224	8.93183963768604	3.82068820664564	5.24295871755282
7	resistant	-3.641656	4.64416294159269	3.27013295252985	10.8386453392692	10.297749825038	11.3790872474543	3.41090810950974	4.7311538331838	2.88863347834719	10.8156884916615	7.35772941146473	9.3454514226573	7.79372014376635	3.5788802009038	12.076826412857	8.8275853234708	4.02009481982516
8	resistant	-1.6364	4.05624756643981	3.01604093025308	11.5739169340245	10.6852093657061	11.0467233077918	3.75385368518517	4.02787362940136	2.97572803367678	9.49898483404549	7.70023492984427	2.99676674167984	3.03158700222485	3.06270150138992	9.33387318407891	6.99606914580303	3.80424855194431
9	resistant	-1.52775	3.74765877621667	3.65902305556632	3.32891290054635	2.88831022176516	7.56347801382132	7.3258293132389	3.51281521116298	6.70840251441729	10.4378907134462	7.99845433738823	8.98756457192998	3.24634207949186	5.84912909376057	7.35458330497229	3.41598806603336	5.76161293631912
10	resistant	-1.400099	8.62667054513176	3.35841402474427	3.04386716144779	2.94345489641641	3.78300497416857	5.10852501548198	4.81441359495091	9.10477997580696	10.3927224662656	8.96235009144664	8.70815658511568	3.17369698260095	10.9978716166853	10.088723101388	8.74900209566568	7.42783277582713
11	resistant	-1.188141	3.79148202895472	3.36875669970029	11.8140663183628	10.0219953099005	11.5892597091654	3.34001629967886	3.53953771046255	3.09889314699355	10.310108304716	4.06101494117432	3.23695051025028	3.09864818438135	3.46424027441599	12.0432334548459	7.31332667796084	4.86534179569857
12	resistant	-0.826359	5.0171357034983	3.53484464186041	3.30314277598011	2.99081432061931	4.15441791569677	3.69972533182064	3.71432889106952	2.93240724213584	9.97780349111631	9.29746829718902	11.1247679066299	3.27045749836224	3.60507465084865	10.0262424789605	4.25260119065671	5.03374108200202
13	resistant	-0.806311	7.03851755153827	7.30463835045015	9.1871730119664	6.14961574957544	11.3075556607285	3.39108263585878	7.52515645650764	3.01092656558945	9.87274688791767	6.96674867951301	8.29087552147524	2.9071772712874	3.62176206080719	12.374376425766	9.19481243634289	6.55825768820391
14	resistant	-0.549885	5.51152105691891	3.33741421650622	2.70109888313716	3.15638020208672	5.72812612467235	10.5121921449224	9.15225811647027	2.68883274423392	8.56455062645799	7.59358658738688	9.87558213335775	2.88200230780769	11.0771808810334	10.6087411804939	7.3453142891386	6.71710939909132
15	resistant	-0.394722	8.98910146836261	10.8994235765613	3.34502075179818	2.94179274615428	5.71138050047525	3.62984762945816	8.60583151536279	2.7355912959256	8.6329730108838	7.36285328094831	9.44649245338268	3.04037510482775	3.24773798102872	11.6136998940276	9.07758419366092	7.21405453545716
16	resistant	-0.362319	8.55191490937567	3.22830735536333	5.11109443698194	4.39821686650726	3.61945725050763	11.1201958026823	6.62935266834003	9.5386898995479	10.2603986197294	7.55720983595352	9.36182120128064	3.06755065181481	3.53113309613188	8.42677857968448	3.11703577027021	5.88778214403484
17	resistant	-0.287635	9.69268905731006	6.08736127190178	3.46239528189104	2.8528758548816	9.22271117799338	10.6545138897426	9.2440111400659	2.86773275781947	8.39978051110205	7.674341701283	11.1137306541163	2.8792092741564	10.525783340703	9.59865216796158	8.16581713607292	6.75407446914885
18	resistant	-0.259212	7.31582140411991	3.40373480677218	3.02968765480658	2.94983765004125	3.53766770689748	4.89569201972324	6.12726665988885	2.96764798926178	10.7340929187717	8.7301208195259	11.558314130171	2.96556126478356	3.60313572707261	7.29427877644866	5.49700444996659	4.23283376273054
19	resistant	-0.224511	6.07493038943264	3.35227562198693	3.27761255131417	2.73353245443665	4.54941955196598	3.78082142971019	6.26738451088888	7.07189708164729	10.6873658732837	7.37231140938742	11.0591304641736	3.05517377464635	11.2186958637909	9.93163716887634	6.42447810370655	7.89462345753006
20	resistant	-0.108093	7.91612421128923	3.50562001519687	3.0146483704346	3.09987430300268	3.79557550688973	9.9613557557582	9.78076671234146	7.80299585422737	9.83290573645653	6.83114765463312	10.6353591279737	2.98685000654415	3.12003913435153	11.9894721154304	6.51424042024662	6.37827486222594
21	resistant	-0.08961	10.8514641712492	10.8148361325903	11.517215912738	9.97972944628673	11.5171839112799	4.30054677132187	3.66448873815791	3.08578918796142	9.87969880461612	7.41241112064842	5.36767087600745	2.82925314308283	3.00057267381024	8.44752405977606	7.05688122539028	6.34279742631741
22	resistant	-0.079951	3.52636112852654	3.21837967863034	3.41980057440837	2.96349839222558	3.84235060919477	9.75790671992645	9.73502863821439	9.20797419867136	9.8209154158166	7.75571516282999	10.1681440080855	3.20169953295802	11.0395583812929	5.98535479678066	2.83702512593418	8.07566904516847
23	resistant	-0.075573	3.86036822053843	9.96466202189303	3.9079267145673	3.47375220491622	3.94407070784896	10.1053621213453	11.4445571057774	2.71524808490064	10.5988269546034	7.99120001346336	3.39464561441679	3.46493467060116	3.24801348896148	11.1068056452386	7.23881153638625	5.75620846823275
24	resistant	-0.069415	5.45452063853907	3.94130051241745	3.01927961950658	3.08549622532361	3.86465998533275	11.841514008877	6.75057743230135	3.02131755668389	8.50377675964997	6.60423317726602	9.04340011279344	3.6500139465709	10.5125955085871	9.9395555883964	5.64497455325749	8.88168906048663
25	resistant	-0.042385	5.01903612746718	5.79514817481976	2.99229741589506	3.08432275698424	6.44641905939185	9.86037339251927	7.29688965345498	7.93691093733683	8.46532560518519	7.3574429590763	10.4604531340539	2.95325519954855	11.0748479506184	11.630167546479	7.25001481002305	9.19384382381574
26	resistant	-0.006124	3.80400556505139	6.89544474434637	10.0449038118438	11.0170745537265	11.4338775713858	3.74904986543505	3.55780774836535	2.96409606218665	11.7286188316179	3.35138246380283	9.71028469484705	10.5646274760797	6.86747098972197	12.2493121871478	9.83092625303102	7.62801680167676
27	resistant	0.08216	3.7788420135508	4.36434348418746	10.7408782600291	3.19976941326331	8.48494103965853	3.74626655791822	3.4722544212029	8.1443377015906	9.35735852700196	8.79052266927458	5.64772876581744	10.8284445207341	10.1337347844777	12.5190201617683	9.09568329655072	5.39846711023926
28	resistant	0.109055	4.86154513722122	5.35174443038936	11.0691673499536	9.86728577811025	12.1582095644182	3.30486917770978	3.5690705539051	2.9582306263495	10.1981231729927	7.58774859834581	5.9257307891814	7.29739868566011	8.38270050557891	8.96755754647492	7.92938232676565	4.4998751258239
29	resistant	0.161773	5.96056045250774	3.68424817235468	3.18421521273129	2.94304470632556	4.58673092269337	6.08179832160617	7.51930764552118	2.73281080695407	10.2159583221764	8.26162969549709	10.4567743122825	3.17777996523508	10.5308500418866	11.0073722061322	8.03549910044548	4.33339101849981
30	resistant	0.175234	5.68903081234564	4.72036502979663	10.2728196001906	11.1090251306157	11.0846964586578	3.97824496423945	3.56669791651642	2.98545715717976	9.8683048528728	7.47080867299011	8.61803819668303	8.71573892646886	3.27913456928936	12.0421218634519	9.11016025172272	8.75588550242777
31	resistant	0.177501	5.1579412143723	3.58757130721577	11.0542198665052	9.04649853484495	12.1747316122585	3.48309438892718	3.63365929118874	2.83344586190036	9.30661178687349	9.75513454757192	5.90979357178173	8.04771559206132	3.30329108499749	11.9237421173859	9.50752018798016	7.47457751101359
32	resistant	0.194475	8.02433511607892	4.21260409344871	2.75235573916083	2.88917517872391	6.85526976632334	3.21287640152727	9.0830150585209	8.98450271144235	8.16459358775347	4.16675593739315	8.5284043506354	2.99573169390462	7.39728210695553	9.4999963757524	6.31139258667174	7.45958680830274
33	resistant	0.203682	5.36866241756972	3.53910666780961	11.4129409546597	11.674972082439	11.3815832882937	4.05371204212457	3.9292752655899	2.79919791436288	9.73595523478679	8.64120789351052	10.1952104390816	9.32038254566242	3.33209425285425	12.7619408693928	9.85920059790514	6.68785068029398
34	resistant	0.233485	4.18362720348396	3.18893038362073	3.09978484170573	2.96718731407631	3.88609300578006	3.63536700789224	3.24146579855773	5.96409042739765	9.98760087429363	8.67426614264025	9.07594902757196	3.13907042939303	11.1415205184225	4.341645336542	2.84925558756058	4.62912177996012
35	resistant	0.238241	4.7650426789119	5.88090909499244	11.2586606980428	7.29070554374107	11.5165760177248	3.56849787477926	3.61632745844159	3.22289798955262	10.8755394242165	7.94796161970246	6.59267405541204	6.73442991797699	3.13806902786854	10.2271211465001	9.0576279985515	8.04927666693087
36	resistant	0.258801	5.27280107578733	6.18136503185153	10.7738974023448	10.7342839203518	11.0958299706181	3.40485071092242	3.49260350540909	3.04641705949959	10.434524904256	9.35054493050228	8.94113313753983	9.37312998480499	3.08469483672042	12.4282680015534	10.0111275280387	8.18704742018918
37	resistant	0.273407	6.87673044661528	6.92612257423241	8.57475624766366	10.3863721174204	9.17185106210563	6.3266966893898	5.57527464040553	7.16065592948897	8.62644787615219	3.23561940819985	6.8369030707251	3.0540457656685	3.3535628064656	12.7610908927766	10.5223057996408	8.58031919269253
38	resistant	0.325151	4.27869686220626	5.15733527446891	11.2967875077402	7.95803710769275	11.2674519353428	3.52289972621314	3.49887591972386	2.9467690330754	10.937456141323	3.59147063464807	9.87286034068158	7.35820065019684	3.58266759266609	10.5473198128803	9.52970780858404	5.63438350664469
39	resistant	0.36977	3.11712108168096	3.66095256523974	6.94825006062557	10.3584745542761	11.308917596299	3.56400360032406	3.50425732453951	2.89122305487362	11.0728134324009	2.92386489621425	8.1850222318092	10.7843967167448	10.2241544022256	9.84123146235328	9.07541374157868	5.74495031077576
40	resistant	0.402686	9.66364148043263	10.0861766402595	3.12699985177228	2.86478149526541	4.09156087636988	9.51231484748305	9.95724324391903	7.11747331235934	9.24199309359929	9.5865733742271	11.2533032662406	2.92800194131028	7.64481380366022	8.42012613980185	7.0767940107204	7.0432989811955
41	resistant	0.406982	3.95356692630801	5.66564755843302	8.31651870907315	7.99410631240845	11.1505866931128	3.32428804020904	3.57853052813213	2.99216636673777	11.0005229697243	3.0381334725707	8.66813587228	11.4878239407016	3.53538777565345	10.3725130686289	8.94718296524581	6.34509983752013
42	resistant	0.410474	4.49120582206817	5.13280997364441	11.9259616636614	11.0489638702003	11.8607618469975	2.99142393240756	4.25965395456964	3.01027766404638	10.7383673355965	9.13038581322602	10.4297592941126	10.285105869802	3.15694836520978	12.1201764289336	9.98545013466555	6.12812657335559
43	resistant	0.416873	5.88705895027572	5.68565398717761	11.1577434542616	9.07825984293368	10.4001535757842	3.40762943431552	3.48620893365843	2.92552463093476	9.08524244356347	6.02902187970703	7.64228111369522	4.07972863480418	3.76090100726105	8.75385506473155	7.86593776464209	9.03202721221771
44	resistant	0.448478	3.55974122017314	4.24782021041651	9.18520370460111	11.8177805618643	10.9513075473013	3.91726635002346	3.61438626299308	3.3003917002785	10.1260388349969	3.3345568151994	8.8135726544762	10.6462722300384	9.33957242102686	10.7284803787907	7.26792997710542	4.24782449019741
45	resistant	0.46025	3.80839315116942	4.40619948735541	8.96627312061442	11.0693607834386	11.0854190652337	3.91389411152448	4.07221955757404	2.93788551175866	9.79478002800297	7.77053151979878	7.21726455755633	8.2539992364689	3.06382533756228	11.7034069343189	8.29980090430587	4.850825235297
46	resistant	0.461861	10.1907721620337	11.4835043008861	8.33238164732571	10.7998325182929	10.4980346197636	3.73693280939186	6.87995139382285	2.92570682503912	7.79357931018822	3.09974386478674	7.87686345608825	9.94708080972004	10.3672010606003	12.7820297190581	10.4610747370987	8.18217447086692
47	resistant	0.470782	6.60171357549663	3.1263943906817	2.95616276950975	2.94425473549172	3.86136407473139	3.63850502982133	3.22166210821421	3.12249405627017	10.2548121560029	9.7949726218064	6.54390095631925	3.26291161430202	10.1873787573769	8.40079395644541	3.8854140489154	5.55804827089815
48	resistant	0.49524	5.50291106442211	4.410273526788	3.61015087300541	3.01298928850208	4.06261373220034	8.07508140781311	9.3407710394958	2.65962273492774	7.78955565864188	6.34050545989798	9.16016074921867	3.04450349784918	3.55014725068931	12.4917746881147	8.44235881261619	6.30931459118117
49	resistant	0.513773	5.44406395850186	6.43660590541942	3.27834724737269	2.84963337127544	4.14986814400152	10.0805521550777	5.77483194556225	6.59318707801942	9.02801312891619	8.59461893222073	5.57448687019797	3.13587477086565	6.16405118718408	10.957568234226	7.09615126746544	6.53175264839133
50	resistant	0.517178	3.96228823612207	2.9618082097502	3.16065086492552	3.42656742409402	7.80678592402952	9.41464147352995	9.03926612448917	2.72747954262503	9.0275515013459	8.06080104160312	9.59405585748907	3.26749012903312	3.49547135349571	10.2906147375965	4.97143367155177	6.02081585445208
51	resistant	0.534626	4.00065497467125	3.48122080239632	11.3914072628159	10.6905761788132	11.6126995827259	3.8461195812991	3.64885142226927	3.05175135037893	10.0783984751796	8.86820367240234	9.80463640436242	9.18696473452485	8.86533652951822	12.3289910958845	9.07684456621221	5.48000524365603
52	resistant	0.555846	6.47222305171972	3.46754295808704	3.04520781668135	2.94827375079919	3.93231604907115	9.54424062115013	3.75477772922635	2.72787914964863	9.74782950355171	8.32003085154329	8.51029237399054	3.24606758993143	3.29050999331377	8.77872265604764	4.53809114435947	5.60739026517202
53	resistant	0.563242	3.89456929070497	5.85686369937951	10.61234405513	11.3895117941615	10.5487076899118	3.67994419859731	3.56681704051462	2.99650950768372	9.66933625238144	3.35407117692228	8.06458815483648	11.5830453504186	9.26024876850895	12.5757907915972	8.1002903852887	6.77388366349027
54	resistant	0.588957	6.39711325256917	3.29341862291632	3.26067567565756	3.02568355304839	4.39308807407483	8.4225224409088	8.04463901638093	8.29361238041418	8.49996685417657	7.50797704893724	8.27092220940943	3.37218007368305	11.0512542798374	8.07336867430699	3.24423532466789	5.6586105513689
55	resistant	0.59234	8.16710930207749	3.11805468463343	3.44906943892017	2.99382308749154	8.27270576659114	3.38594214561456	4.29515326956633	7.92395357110083	9.81107256723082	6.85244280482467	9.4057693949773	3.1193948932324	10.5212907194927	7.51233003555939	3.62247555723339	6.1868770974305
56	resistant	0.64097	7.60623030010556	4.03364978850315	11.7980676877574	10.5766397659374	11.107626087198	3.89134238374496	3.54696298004943	2.8414070310072	10.5086624056984	5.08304865123867	4.01745548441462	2.84924741365673	3.16351961554588	12.4722900254211	9.77627277607255	5.45048586889917
57	resistant	0.643337	4.90126282584542	3.9925695461222	3.48504810536189	9.01969001014885	9.14965290761794	3.43807220363553	10.7520125907409	2.61752533558122	10.1097886316009	8.64420467691403	9.18672891396384	3.34220541266468	3.46530140321242	10.898483382846	7.51135102397995	5.3333932484257
58	resistant	0.663933	5.33025557281501	4.06500599367895	3.20315864332828	3.1170519836327	3.99390035059854	11.7143916643334	11.2590987123518	8.20684112405633	10.4448886902889	8.27274745413527	9.49893514115039	4.37088050140999	10.906667246324	11.8146798135697	7.96133748557077	7.61816610565903
59	resistant	0.664273	3.61060843344285	3.40487388084589	11.3326912580455	10.1560818696709	11.7207252889843	4.31336075255338	3.62467840373033	2.89837844359627	9.98215939927261	8.46434943806359	9.73609765083985	7.77494091551391	3.69332986630355	11.1222590809277	9.08389931766306	6.12509331849875
60	resistant	0.665023	9.37947762542685	10.474717186827	9.84325003952803	11.2753128253432	11.3455448532775	3.11073066935222	4.45581628828947	7.07888284132747	11.109025491957	7.57832118408081	9.54148547489251	10.3173920255647	3.52108113131756	12.6511185339972	10.104894200872	5.80530175478536
61	resistant	0.670769	3.9687493190866	3.60562241315285	11.5000951475364	8.23144206282901	10.885726309601	4.44426593011988	4.00520300453236	2.96263609984613	10.8239726082544	4.34116918433221	7.25660096925917	3.01050438328701	3.30787629579411	13.0527552951913	9.46578846600732	5.96191074806109
62	resistant	0.67097	8.05049190375633	2.7254456566692	3.57768867701828	2.9572831207563	3.71371140000417	10.7684441557874	3.84484068571888	9.12586252797409	9.73310084488621	9.95297282858079	10.9448080034985	2.88184980596031	11.2572607467057	9.33645865149592	3.30875004924113	5.13215085168379
63	resistant	0.706759	4.31399005291802	3.23621857853771	9.44902360738902	8.56771887929207	6.97020732848405	3.49094823941594	10.7024176772058	8.76739179734752	9.55669253559309	3.54640110426305	6.05235246306189	11.6833948908836	9.42234420604202	12.2091506162788	8.17249234714922	9.04206751632938
64	resistant	0.723398	4.5861393145679	2.95069726034309	2.92994366964075	3.05227619408922	3.73623826104804	4.51709318303601	8.90170131323365	9.3929443075603	10.3438632579587	8.38716687852643	9.31171506215439	3.70615503060714	10.4958908233705	5.60018972307964	2.7876273050723	5.83392174040861
65	resistant	0.726609	4.12275166871943	3.72466464158545	3.09441241665135	3.77109042675867	4.45311085729192	4.13354878645342	8.69543816435423	2.80062599033802	10.0007134648678	7.20006919062497	9.85937733955197	4.10943498986659	3.7333141617117	8.29912554198051	3.77436038534748	6.95044721317557
66	resistant	0.739416	4.28283014207198	7.88014590974544	10.7939918266163	10.7832433391261	10.9658545923112	3.44183889818576	3.37708107592801	2.81746680271391	11.0849862848701	2.96985352624821	11.5553882861437	11.4341862027966	10.4983027060784	11.0428065710867	8.8325274557338	5.78069743701137
67	resistant	0.744106	4.80942423005016	4.81370611081614	2.89705264332186	2.932461754034	6.44877493953674	4.38752603991812	3.86278401407291	9.34698847029923	6.28427446951856	6.62487167000342	7.81626667847065	2.98750647364807	10.5267897679262	10.5333136685166	5.5748340289237	9.11956442021867
68	resistant	0.760418	3.84369708323759	2.92441142070695	3.11130582434351	3.31670724383567	5.22307453907103	4.99764594551865	3.65323751272884	7.24132541837831	11.5164775810362	10.3658083670493	10.0346213718057	3.17520564512381	10.5273629260197	7.02743711305902	6.14517369110981	5.3350877149983
69	resistant	0.767893	4.17911535406919	7.60627839667072	8.95577186977241	9.62590833305944	11.4491406410398	3.96999693310539	3.84138354848347	3.22631681306021	10.4483581186914	7.85309020027289	8.66372932211786	3.46943131338351	3.40222024869558	7.1346281008222	8.66896022901982	4.11748868384551
70	resistant	0.780652	4.6579659670514	4.88002396134504	2.8334372761151	4.41333310721693	5.39741601886363	12.3408114706573	10.2205101328148	2.77848466999789	9.03711187593645	6.57492788981132	10.3723602517346	3.49374516884134	3.38616679402293	11.6049444169983	6.51802651322966	6.63743326067142
71	resistant	0.789628	5.38718935055262	6.29325935756956	3.24863932200555	3.06739062632644	4.37750961520636	6.61565069415434	5.94489154122051	7.22950615402426	9.32208978062082	8.38184879327393	11.1670648613519	3.22240217330593	9.83789783553356	8.96723341132714	6.44887324843641	5.23905354070234
72	resistant	0.796576	6.88755664413502	3.81992087557485	2.84013093582865	2.84569614439457	6.99156094363067	6.6139409059232	8.01353969606468	8.454538511184	10.6467315542464	8.55129308272705	7.21344538454811	3.05339817782718	3.1614957220936	8.39704876993779	8.34009794877111	6.8846172472452
73	resistant	0.801071	4.44101716647005	3.79417124354896	9.73950171478251	9.30779951803126	11.2013075854363	3.51335870355685	4.34386229776871	2.97712027566096	10.3402292769877	3.30893706625123	5.39237447885837	3.06229648469053	3.21149079986432	12.751515180239	9.88414066013324	7.46042132001189
74	resistant	0.809157	9.13528730183481	11.4237037779651	8.24928312440192	11.7279103604249	10.3362153082533	3.71151458431997	9.4975102589387	2.94309598038625	5.41805710179008	3.27479622676973	8.15351553941635	10.3793765090957	8.62182246511158	12.7613594958028	10.7262621825484	8.8825535634553
75	resistant	0.810779	7.92556436466959	3.96544212688546	8.4551971308177	9.79931408468505	10.0609601071248	5.14890347963473	5.89747835848441	3.03999841577776	8.34858192546355	3.42019575466523	7.78524534150771	9.30270753496062	3.21852723434372	12.640844968359	9.88966396652158	8.24497586447787
76	resistant	0.821386	5.99386496420458	2.91720329386041	3.20731180922274	2.95468692132481	8.11685214040607	3.66301854223843	3.61949747999057	8.77587298842746	9.8811160802596	7.95498326517049	9.99624211620808	2.90093843048747	10.797593870797	5.74684252697597	2.8970176145558	5.51839888654865
77	resistant	0.823347	4.45596772873251	6.37876504131015	11.5926648797464	10.1369979554587	12.346978625965	3.81767261829851	3.55704094241301	5.91051409129656	10.4876781109385	8.04797706798233	8.67213619060452	6.78732025452748	3.26697340675422	11.6374814741773	9.58235769960166	5.23306788714375
78	resistant	0.827172	4.05080478155156	3.43841051789469	3.09874285915353	2.9998164312226	4.08515817024403	3.54836201598738	3.76581902308921	9.22826203393644	8.39229001419332	3.2114347572045	3.01357709175203	10.7011806082892	3.20568803153435	9.42507035535087	9.2610546776197	5.40025699843481
79	resistant	0.845521	6.41299934645923	7.36356655221808	10.5914141249983	7.79549690204178	10.2324852285964	3.86683724753365	3.59242402142007	7.79535085106909	10.8807131748331	7.22668263429628	5.49498173456866	3.52378043000492	3.11557588085766	11.1299268387725	9.06972704909211	5.02427692497489
80	resistant	0.853974	4.41128448999679	3.89732708539579	3.846537649471	3.25295589062325	3.71533032596828	4.38001085731389	12.7900381065786	2.78077369968807	9.75278575238646	5.21151698083257	8.41353785501828	3.41262913026461	3.27783965589382	9.71642484226062	7.79182087598452	6.00593465902958
81	resistant	0.859989	3.70890712366591	3.19880843643704	11.22163051856	10.3315646915744	11.8414614594936	3.93627442694753	3.99106582551175	2.73882260611665	10.3112033817058	3.21812007689719	5.25523922199573	3.07236687508764	6.68895179369329	11.9832114084362	7.18172154995683	6.67900493687395
82	resistant	0.878389	3.41439183336369	5.06889104108259	10.4073622532892	11.4626629943636	10.8494609751952	3.86250833419662	3.20575718503064	2.79503941411238	7.87235549529	3.12249609196857	9.4750098417517	10.9838228105359	9.16460030012315	12.3233983153313	8.26115304786894	8.69997450334531
83	resistant	0.884687	4.74600284430863	5.12165953527089	3.2284817210115	3.06680660581367	4.08050318275426	7.25302900203462	10.3529940503383	9.11895208198707	9.69285551917671	9.47694872148984	8.9963953969156	3.36930150649727	11.1350709489603	8.20204780005777	3.96593764299974	6.9311572446837
84	resistant	0.891473	5.01314830253175	2.9854553739523	11.5551183588741	6.24344523100669	11.4013325517075	3.66573417158443	3.81018733969261	2.82107565627804	9.43722049540883	5.73872053677847	7.81478315666813	8.16967274908009	3.28810686709018	7.87102311621149	8.66534838097646	7.93836525324121
85	resistant	0.893362	4.16599395788392	5.44796925400741	2.92378527149403	2.95685524652793	9.85379570681799	3.26631781979734	3.46957943417979	3.15266122611186	8.03239095001358	3.21031914807297	3.36224079552223	3.18525773463927	3.54780547399263	12.6801697418216	9.44688253948149	7.62998578806927
86	resistant	0.90581	3.87310728345321	3.16034046697515	2.94377328448695	3.27322613270594	3.88783236156359	3.73420340702106	3.06755083414704	8.92885182337738	10.3898321883142	8.91610354278618	9.21452606269941	2.84654153338033	10.1685696543966	4.94015999033855	3.09122167565806	5.23247004030503
87	resistant	0.909259	4.07817232766872	3.54030266587301	3.09521574639974	2.87928629415593	5.67478015702426	11.2464578122504	3.95834857918797	7.74102586494909	10.7676142635309	7.7816327568147	9.2315731474741	3.26748503063669	3.56177231841362	8.121821741454	3.45886322714939	8.02034263376203
88	resistant	0.927008	3.95277400894592	3.57556381655629	2.95318133253357	2.89570508995598	3.94648777425639	11.2878468125831	8.77671179226431	8.97769905708577	9.32354767442826	6.02000173548626	10.1110530887545	6.79709863322296	9.4267400281084	5.93013069212103	3.59872919428313	8.14724397862245
89	resistant	0.937793	6.12871025362553	7.10474124863819	11.3161721893006	11.0077435553121	10.9813436540738	8.26512739321858	3.95659937876631	7.89764869580513	9.27983777357412	5.16927011677359	3.87604893109156	2.93601303853692	3.37123188077806	11.2397374181623	7.88476337091549	6.23261047500303
90	resistant	0.94361	5.51200853235257	6.0431653504476	11.3862016639967	9.46318214521801	11.5509013748635	3.47191475105747	3.6890739055626	2.86845523061899	10.3375120994749	7.60355539134205	10.1672373983408	9.11311591194103	3.16673690320153	12.2309904433485	9.42109077635279	5.97128554463403
91	resistant	0.951249	3.70715527539406	3.11670743798464	3.91338048721947	3.32054497797326	4.26754075341811	3.46650272754243	7.82697387365737	3.07685554013362	10.2679915003341	9.19202597824023	6.74290404471412	3.21086406535715	10.767997556989	5.87402442399821	2.98126703094849	6.65946467026924
92	resistant	0.951614	5.52565177164051	3.13720409419123	2.74631575653268	2.9784399173085	8.12233562152347	6.88409493221925	9.3299219791858	8.56290381178706	8.35458714862717	6.38489972645345	10.7076922589609	3.15421257032753	10.4534307277036	7.88807432003343	3.4575766733905	7.94149132071627
93	resistant	0.966107	4.86802271321061	6.06935355846884	2.91501605152916	2.84121609352265	3.67451897179835	9.33257488692151	3.9288484829402	9.13459695852026	9.87679760380389	8.68468783675132	10.279700981736	3.00859724815781	11.3167660411015	12.0858006857036	8.4367422430804	5.61793970144463
94	resistant	0.96748	3.46373887473839	3.36754273810162	9.16783717999408	3.35761399320761	3.74354584422128	6.76049269765078	6.76274438232441	9.43308948139312	10.6578076838283	3.72384884401249	7.33108201135771	10.9127051047579	10.7956960611097	12.5427916290509	9.41700227693264	6.03392922474907
95	resistant	0.97705	6.11991283876047	3.23369518318139	3.50418788456151	2.93751315093998	9.11660580315295	4.40350913008571	9.65081475854188	2.57842949340361	9.30942607609167	8.15917633208171	9.17817780761492	3.15760235701263	10.6633469802015	10.961205983089	4.74682293864942	7.2656084383432
96	resistant	0.981912	5.00022980978303	3.59004228952441	10.5092355885945	10.9424706110232	10.4732114296573	3.62496871046523	3.81817593088169	2.97071719467615	9.80659657871126	3.52640233208721	9.79729836189413	10.7114210508076	10.0095318437202	12.8097779663337	9.74886722130814	9.04053979232281
97	resistant	1.005016	3.69862360906226	3.47869976534663	3.51587960380636	3.18788586933904	3.80361721158999	10.390171871719	7.23336124066461	9.48545088587028	9.53758636778941	9.89989513183248	9.95136059366164	3.33963020581761	11.1900096735994	5.62513493224783	3.34922616448715	5.39309374899384
98	resistant	1.016312	4.40979429288902	3.25012920677239	10.5030042922991	11.6924521669663	11.212673251314	4.83683747340733	6.61489897929887	3.04147944823141	9.2101520406103	3.15174532059008	5.07633479716395	2.99160568261261	3.29639486992642	12.3641341696456	10.1185273482959	6.17283112535052
99	resistant	1.047243	9.20021971361386	10.9286215705657	9.13626072842635	11.8016108431773	10.4948045510695	2.80963666835356	9.06172344026662	4.09250195017353	6.71852296017222	3.51126124897302	8.4615559814166	11.0539496008803	7.00326428201064	12.7037253152885	10.7140389329745	8.9081909177121
100	resistant	1.056628	4.98860148841493	3.66143599623463	2.90529505267709	2.85632676712366	3.73085724131364	5.18679090711239	12.490751989905	3.0528206810553	8.53385498621756	6.43168483817727	7.81072728066144	2.91987183678832	3.68834432897334	8.28557780352124	8.10054190889348	6.58174730210696
101	resistant	1.075438	5.48913005294283	4.03742937860383	3.57147294863631	2.9419253334708	4.76534389699284	3.27835561172221	3.79216913127656	9.73116237660951	9.80988449764269	7.71764855534649	6.72464233610579	3.08253834115548	11.0048862896683	6.90986490081779	3.21250845355609	6.92377988942874
102	resistant	1.077006	6.34324925599947	6.63225200526419	11.2449400947172	10.8930587591608	11.7454469881262	4.1170869612261	3.51831566850956	8.57297571889159	10.3733861586596	8.91421689681919	9.9636811001748	9.68739950723693	3.14295032813999	12.1494184475469	9.35841927482333	6.09868502233025
103	resistant	1.078549	5.29386085116441	3.00712205033493	3.28050774516033	2.78594988569811	7.03137296095673	4.87757962960367	3.74523521141597	9.51851675838844	10.6195566710407	9.21862529347032	7.74810468996889	3.16883296471704	10.0744176994391	10.9212935163956	4.05707028606488	6.09588035051423
104	resistant	1.078994	4.27800070340207	3.49450106897668	3.44340755506851	2.95313465730905	3.9438373504803	10.1182256398904	6.75217146993644	7.47557980457238	9.20985421024988	8.28980425981175	11.3926039020135	2.78382915039437	10.6608546306905	6.76430513559529	4.19522714140421	6.05293637441885
105	resistant	1.084233	3.61935278511044	6.84391959752357	3.61771829973996	2.99737743821015	10.8671003255719	3.08464662752615	9.0382851200294	6.57694701643913	9.07814716595155	5.56995576699573	9.00328031056804	3.14849482921689	3.29622688076569	9.73819396005864	6.2412898243652	4.53932900082091
106	resistant	1.103022	6.14549010279622	6.75448626779546	10.3669375332216	8.32796865622439	11.7806732457366	4.18244899881047	3.63591557118071	3.04919689173432	10.6550511708645	7.4669363207163	8.46017370232896	5.26660827156651	3.18889229850444	8.60634966713655	8.56474187688918	5.30365708722128
107	resistant	1.109257	4.15728475291348	4.0801391773396	3.07348809788477	3.06797473607468	9.32198382780578	11.5416367646182	11.4053539912071	2.93363765755451	8.78589285151647	6.42704292018765	8.44436201634862	2.95508049703186	3.63371259388088	9.18285596346757	3.123551824496	7.17472473400297
108	resistant	1.121635	4.88009382350517	3.68047892548106	9.27390103802484	8.57606120148357	11.0436295008732	3.53375967598181	3.59369690193254	2.83281199232301	10.1525116538419	3.49023435045265	3.06957766911238	2.98973008281863	5.44084593363887	11.2875105581127	6.62177313264813	7.80975381547396
109	resistant	1.127119	3.65542143470753	2.68573405307588	3.14763478897339	3.32172555848763	4.27334477486378	3.70930841531309	7.76738342272038	7.03215387557002	9.93653247110434	7.67525284800237	4.49340644828509	3.0166431496549	8.33886355151799	12.2808332243075	8.65442153794442	6.47994836719742
110	resistant	1.140267	5.84030305635814	3.04716670951615	3.11761487186885	2.82797894362914	4.14272716762877	6.9954782760097	8.73262592237931	9.24781543319742	7.99334088422131	6.8657903607462	5.26992977467819	3.15255011108923	10.9756042515264	5.40633845988131	3.06717539480801	7.11736195128176
111	resistant	1.1461	3.62843035043459	3.04817199664503	8.88949254318816	8.53014441963378	10.9508930351956	3.18778318875657	3.3898166904681	3.03398101681234	10.3024993638274	3.33482925712067	8.48550460540713	10.2589966292065	8.81769882046079	11.8657402603434	8.91014367160015	6.94051124234848
112	resistant	1.155318	3.77898376525846	3.42817850154259	8.9015326017573	8.06478310471832	8.72059300782066	7.00569988754968	10.561435992023	2.91844466577902	9.9586677374007	7.24228963370929	8.35287828018632	3.26917742819899	3.64332663198133	5.02179653966498	4.22102619033757	8.46112395926479
113	resistant	1.161991	3.60988120921861	3.11485854415945	3.04282916064225	3.07146797270358	3.75881216434907	4.00784770898902	3.3692838417048	7.04158552013648	9.32295770387251	11.8045534558407	6.68799677054611	4.30097099518731	11.1111725745604	9.90973710297905	5.68722430429887	5.76362126707142
114	resistant	1.162431	3.51069743100512	3.53026553064817	2.88606379022863	2.92799471939221	3.59218852600032	3.28904154160167	3.44595736492407	9.5289229967876	8.89324416994842	7.95679093164262	8.68804636763432	3.01499633790816	10.5097234874684	5.10726652290365	3.25858564217865	4.69060554192876
115	resistant	1.173161	7.90916412579109	5.35527508775948	3.19761783015682	2.87673776688564	4.81217451335337	4.46011783832331	3.9026971249398	6.58671402055904	10.1538997153384	9.2406463909194	7.85524608725478	2.88416011076351	10.962039555277	9.10071503170309	6.53792781871992	5.7759434672126
116	resistant	1.178005	4.50641730220455	3.1880653739667	5.93431598226164	7.5139008760333	9.80762323154032	3.69869521682236	3.5085456647154	3.01427039933841	9.81136444946642	3.19219743162194	8.04843967877538	3.13050714394825	3.39541890092705	12.5175300900322	9.42173951417026	5.13359280879499
117	resistant	1.179056	7.2836877110259	3.97937773828218	2.91342931265093	2.79339489527191	6.05870775147733	8.07060488270137	7.76221789103622	2.99471023729253	9.6320373506991	7.9078335267271	9.0991973716095	3.02060070894353	10.6580705691742	12.0005772855329	9.40047118831473	6.13295285328641
118	resistant	1.179842	11.7269616838045	11.028820054781	3.3476962303718	3.13015281097855	7.07048236823985	9.80555359749317	12.3641715150318	2.97202395848426	10.2443504212706	6.89225287028132	8.46424888869549	3.17062314356497	3.47914912878637	12.159292204807	9.43726490406276	8.94446957383484
119	resistant	1.186023	8.69714774182508	5.02560220148858	4.10274729399146	10.2251351210293	5.41409283685582	7.53647793292952	9.63595507776364	2.78334958048097	9.2905295015493	8.23971972853112	10.4200659507714	2.93491503075305	9.70661778616721	12.6323984870875	9.5277741700193	9.07472439886381
120	resistant	1.186652	3.67612996745932	3.24641901484	5.12322961063647	11.2407538822333	11.4896829952424	3.56343946587624	3.62326846746716	3.09098261096767	10.8634689486178	3.21223966709649	8.87385104572472	10.8119403218575	3.18171838552735	9.23500077572871	7.59288273779602	6.79266644092927
121	resistant	1.189371	4.08023250534211	3.83245255560087	3.22324941887116	2.9658846189722	3.80728231073469	3.7536260506694	3.7958241180803	7.2599281816706	10.4523976945856	8.44819378053901	9.27886820189701	3.22420695044393	10.444151986653	5.78425537636856	5.58460232365601	4.33210319879548
122	resistant	1.204629	3.81175225736667	3.15866871890842	2.92972784661396	3.16208402314966	6.75076391397347	11.3724391536291	9.29100146185611	2.86618641029588	9.09334267306681	6.63522727269474	7.82669525119417	3.79326312591993	7.11372940690193	12.2062415408807	5.07201001729303	9.49218591611909
123	resistant	1.205766	7.28521731670294	6.2111639158159	3.07747578605775	3.13533316072396	8.77323691168619	9.32288718159656	4.1880091021215	11.7503841170782	10.2364202021726	7.17241439051274	4.73639147124895	3.02375388029591	3.22347150002548	8.396027077345	5.08678139243843	5.57475399726764
124	resistant	1.224012	3.28767600069824	4.00907547459757	2.91163813791002	2.79073091498647	3.97840894390723	3.58941079132243	3.53338974090217	10.2994883495482	10.2594448277902	10.4255206650697	7.83426864153988	4.08665089724207	10.8856578006478	5.37102838354659	2.88485352531834	4.77333862282789
125	resistant	1.22495	3.41567189510473	3.23199932112525	3.04177007753244	2.67945616409437	10.0174110138825	11.7151366896081	11.4334142324779	2.93517223607676	8.80109746640778	7.46516366503993	9.19871459634653	3.00041651924695	4.90198715128811	8.59698722926171	3.48867153284343	8.6165833694831
126	resistant	1.228234	4.04686746100163	3.06094565530355	3.35004315158025	3.02759837271519	4.39323069517408	3.23143023308876	4.18019959893274	3.04148487880832	9.03166696234717	9.51160571066286	4.51392154593732	3.14895002948812	10.7176801889603	4.83040596833165	2.97184508530777	6.39090942100274
127	resistant	1.234793	8.32965167944601	6.80182129708129	3.42509767835143	3.14522271545214	3.81111417757383	9.12946023893387	6.78781176050075	9.49345068963066	5.65069027745363	5.04024667120077	6.33986069696708	2.97596808691743	10.7109863350247	12.2253227854764	7.61269328249368	6.33533392596172
128	resistant	1.240352	4.08155265171078	3.72977405498156	3.85397391145699	2.97176742532018	4.00868931386525	8.72010943910786	10.4376781530216	2.98143331008092	9.96005070442364	8.74903258449574	8.72885483031675	3.02969651117144	3.1029712244718	9.60565263341496	6.4539281602172	7.83078407808377
129	resistant	1.256416	3.49444969791333	4.4400422158014	10.5188057764934	3.39667439967299	4.25650955684482	4.00770033215081	3.55167271081641	8.43188540770172	10.4141125545261	3.49449887643232	3.22143099363446	11.396772784163	8.84932005252731	11.2811433058455	6.64796998802514	5.16562428950376
130	resistant	1.259178	3.76524331985431	6.81265692762559	9.7835309847824	10.6637646002344	11.0483235810952	3.14993821968198	3.46962373369677	2.8759318132159	9.80034684032059	7.28339930743993	9.80678324035789	10.4164902657069	3.28560752028039	12.3707780846741	8.66042151566996	8.26883071424118
131	resistant	1.261538	4.22377612030948	3.03899886333072	11.1059034077505	7.81344451281665	11.7368508992326	3.74479222875162	3.50760636869962	7.14699554289179	9.86748201563536	3.09912552707284	8.34346911335435	10.5786538965055	3.15097820544538	11.8289357999456	7.86013846624717	6.62097588472372
132	resistant	1.267057	3.5691611451038	3.39299693308651	3.69814999796495	2.90585799641673	3.88535841637036	10.77084282468	12.3328007828055	2.86600099368201	10.1135174208335	8.71299365265808	7.93028879015965	2.85406412554314	3.37993901639094	7.70170904913516	3.16601211424429	6.06105155860964
133	resistant	1.275175	6.94253698259841	7.28894441525547	11.3368106704902	10.6009433114137	11.6416252681929	6.10617905881109	5.03263264551315	2.79531868826846	10.0277165449037	5.4960661659275	3.22186732961236	3.10891354290458	5.10148899148771	11.9431689091638	8.12429311137975	7.16801817291758
134	resistant	1.294131	10.1732326128895	8.94120438093494	3.32469779100637	2.81870162457027	6.66521807799101	9.2899720700983	8.45766977833172	2.78472569401198	10.4459128124948	9.07110545444599	9.33337006289453	2.9863665074604	10.4904693844476	11.9546357994055	9.25462017639714	5.8339163173041
135	resistant	1.297832	4.74206722560161	3.65922401914534	7.99107997181483	3.03320676741388	3.38227190453996	3.72247182934177	5.17264725670439	2.98346753608483	11.0322701909281	6.008653957749	6.07644953382525	3.4847063891211	3.4821625411306	10.4959016029584	8.8019305733552	5.99578356340897
136	resistant	1.300005	11.6086313129876	3.37716351500581	5.16900758153225	4.16848769747442	6.71943935417545	4.19559197646249	6.88939885269105	3.02728938553059	10.0379180088894	7.2678810016567	5.80245743330216	5.99444689628246	5.23686415017886	8.09888829076038	6.22129753317005	6.33187072033123
137	resistant	1.308353	4.39545231912925	6.51578897281791	10.81178245391	9.11846030554471	11.6674466494889	3.62452268180841	3.51644540835118	2.95212243262741	8.56396561127644	7.88118925801305	8.81826269654406	3.72781912650054	3.3777671038257	9.13602255470223	7.70021575801554	5.02159143194748
138	resistant	1.310749	3.47110299258303	3.95924815654916	3.22089623938652	2.81225170520127	6.22593526619325	11.765023373652	6.49166766330155	3.71603437636769	8.15982964961515	6.49056625086668	8.64153817556615	3.02396679454412	3.44604603651073	7.13625789829385	5.08094129590049	8.60476256513289
139	resistant	1.331999	3.27932010314484	3.61539779068417	10.7345217826932	8.4944513421763	6.03171709705655	3.68399784516292	3.72794656316109	6.59267763347684	10.536940388631	3.23917198349583	9.56107652190172	11.133147980075	3.26265041254916	11.0914629586715	7.41569360876963	6.08178371065863
140	resistant	1.336748	4.40558421930618	5.29578824233036	3.58445792389342	7.25681580226906	3.95140730448197	3.70330734087796	3.53903076594624	9.30093785492207	11.2269463570095	3.09567811970785	3.93791411354795	3.01124370737893	3.14599828100009	12.4137600931179	8.98578166941825	5.4071830041327
141	resistant	1.352953	5.13661873052466	3.97268988602072	3.05350785566175	3.82998202224945	5.53984181188556	10.3513264731085	8.38765337018567	2.82128744871455	9.77707439448946	8.23661217692452	9.92951334258299	3.06279152491688	10.1659897696353	10.7506903407203	6.93972656801089	7.66418063561096
142	resistant	1.355014	3.96565511998248	3.55481147651534	7.11719560401547	11.2682980455156	11.0063713626031	3.78376686871673	3.72006100783882	3.09988665819011	9.94597727981721	3.18278750832726	4.20270990634018	11.0377620466954	3.36668495874959	7.4850247257505	7.4030277689977	7.42254211251225
143	resistant	1.364553	10.9717191429689	3.65061842707565	4.17548774351938	4.10086785340318	9.53890454004945	8.00902763709601	7.03541664629131	2.94117237967026	9.69786316708563	7.58799819219083	10.5474327701706	3.43480742400055	4.16134104328084	10.6593117230455	7.63747865674659	6.48227489186481
144	resistant	1.366217	4.05846890291796	4.04397975018802	11.4025181281022	10.7894360569973	11.9374639475408	3.45595619819858	3.87412183802309	2.7959334385306	10.6900248765637	7.974532283283	9.48994497784082	9.37939511101241	3.15537828782406	11.7642201216491	9.04675169367703	5.60423713658697
145	resistant	1.378182	4.74314731481692	5.24992931587418	10.9739554168023	10.1647426999525	10.4521721313949	2.97325253502241	3.64474492899111	2.98012579453921	9.27958801783184	5.86300917697487	6.71710488078079	6.62738894298203	3.45905047384059	10.3131472578331	8.76626065233475	8.65078669150439
146	resistant	1.38084	10.2357725934684	10.5461453655751	2.86169098999991	2.81921435707975	5.69190164896218	9.88720534428556	7.86656218446782	9.26168405586882	9.80587081229756	8.7109624125515	8.7324260693024	3.03403053713975	10.3236462165881	12.5570037435263	8.91603047329284	5.98143739843245
147	resistant	1.39039	4.1947204959536	6.19481864189833	4.38060711212633	2.80463138592036	3.7296538935352	11.7731147020213	12.691031662873	3.65460143924407	8.45555458774784	9.82954336994441	9.8066937415637	4.18493708058204	11.2607372923491	12.396681231138	9.95058100085536	7.82818647106975
148	resistant	1.395847	8.738167885984	7.94984861111973	2.72895185869702	3.04646198917297	8.00947495709321	9.27259715111688	11.568613404932	2.92823434734976	10.276017012516	8.20861252458903	10.8896634718198	3.48275771982764	4.58223702928425	11.1876211137071	6.33210331095176	5.01316455929726
149	resistant	1.398392	9.33680863892881	10.00377006408	3.73419881087376	3.0112871826805	4.0640387460225	10.791470674798	12.4642510281318	2.89057110109188	8.55612319131994	6.73047067396811	4.89322761821974	3.08651390583702	3.08125803648335	11.1192514983912	7.11181057596272	6.44476380445924
150	resistant	1.39883	3.80055557426312	4.11369411982663	10.5363474027805	10.4520120805182	11.0897909378563	3.13479609257761	3.68834880335108	2.8699255345527	11.3510031737598	3.23072839118781	10.2857950180404	10.9203468160542	3.36039410309723	11.6724867126277	9.55139980603102	7.86875537563306
151	resistant	1.399112	6.28300123714612	7.88602119489187	10.7253611631294	10.061125214614	6.82210417420896	3.42957661507267	9.95717701624233	3.25216178023832	7.22539681390334	4.56024241975344	7.76180176506763	7.85247026422731	3.28055138277061	12.4453880430521	10.0179527698467	7.76747943514971
152	resistant	1.399323	4.78706919217236	3.37124978221108	3.23019421117697	2.90161438985313	3.76998372576874	3.56761726195437	3.73632273673131	9.70910948287799	10.3858399448504	8.64678756781172	8.76635789408175	3.13822796528551	9.88563804038247	6.35901521130391	3.70707225907283	5.73005113370164
153	resistant	1.41284	4.5537351431311	3.67998422528028	2.98521569869682	2.92569425244289	4.10090585781319	3.43559256529282	3.92672561393262	2.95470299609692	11.0286239864985	9.27216657699475	11.9627102679898	3.29153363877101	10.6894330008351	7.01649827134619	4.20298610314078	4.90912144937633
154	resistant	1.416701	7.34251802705291	8.06316718812588	3.40457388754579	3.32105994531005	9.53822114430296	6.59555684611586	4.71207850829965	2.82443911297601	10.1293455591467	8.94640914659174	10.7975350700685	2.88532785481028	10.3436600551601	11.1348090879476	8.82846129647405	4.18013223269761
155	resistant	1.41963	3.44801278100195	2.74903417814493	2.85541792246336	2.95520088848282	4.23657328485847	3.33856626961695	3.34514223736695	2.81292192322484	10.6513547811795	9.84617345864536	8.95832611447892	3.3840368448976	11.2943249864044	4.52927495454132	2.96170351193452	4.97272283214654
156	resistant	1.420439	4.89237580545047	3.96823087140016	8.35459119148696	8.54384647233215	3.51337877876854	3.7723804002687	5.27396716695126	2.89428249495201	10.4413472916375	5.73330169871192	8.26701423026637	2.79354604290633	3.3287374697751	12.0319458131323	9.78652639475294	5.92285213097736
157	resistant	1.434696	3.16972922487306	6.02289740213872	3.26722080800727	2.92139851571933	6.09969970959855	6.6368799965737	7.61718194133356	3.04669872449009	9.97253250042004	8.48846133133633	10.9753844140998	2.90768844471853	8.75315175148506	10.6127223913477	5.38105909149865	7.28498747774842
158	resistant	1.446969	4.34991560287693	3.61853496247289	11.4286463056766	9.9854567206176	10.7691905543713	3.65270487206655	3.76235220824417	3.38925591553499	10.0208005812544	3.22830609601322	9.36684815517954	11.1607626804774	4.35354605634619	12.2004898098229	9.66617091056368	5.70129942462728
159	resistant	1.456017	3.53834940317988	3.09664346839584	3.09510330733332	2.67092649747558	7.26519957342755	11.4588432077252	4.4972690070275	2.93048689730314	9.65177501932583	8.09985096946107	8.5654122736405	3.16700241308258	4.22543886118044	7.38445892386296	3.52840318181548	7.83754300050898
160	resistant	1.462228	4.23636985579265	2.90525225130404	3.18267404874458	3.11626577821457	3.6641423735045	5.43202293848068	5.78357306452484	9.96072513042446	8.65439222168621	7.41517368802948	8.81235957609886	2.84492430742521	10.8963397129357	4.83946507643743	2.55853958619814	7.73876133067706
161	resistant	1.463923	5.4932256998771	2.92107933883663	3.03188098788396	3.11740413061658	3.69970803707766	3.96795615510927	5.3510456044772	8.24814329445219	10.8470460213547	8.67615498702142	9.98279088077714	3.83552558385698	10.1569200349826	8.68457019666354	5.51554062064211	6.39663946177787
162	resistant	1.464659	6.65994670019332	2.9917178310746	5.15573598129277	3.36788246093369	4.2155526408375	4.49666972238777	8.8656514857938	2.96374809100267	7.6675778390382	8.91479136851023	10.0765201579505	3.06573897274034	9.94944842772398	7.70297712318304	4.09954375560718	4.96406501048529
163	resistant	1.46945	4.41710737212998	7.31674634859835	3.00808917534631	3.12279515737815	3.94568199029092	11.2207098485389	8.04866111774817	6.78656732460728	9.39305448093633	8.53739546717895	10.2384597769481	6.55288657999431	10.3743305499411	9.9022358926054	7.74181742380973	5.71944987255043
164	resistant	1.473671	10.4479236821366	3.34514841029109	3.30556982157284	3.16002045625669	3.64138586744759	11.3092038589954	10.8263087972022	2.94946316827208	9.20754661336031	7.03234299644329	9.29274150548227	3.05746868419025	10.1042118409539	10.5767189254439	7.68740219833264	8.59724433844205
165	resistant	1.482721	4.22458657501357	2.98055578365665	10.9843234201999	10.7922528204255	8.8071260662098	5.29574588532371	11.8498709186656	6.05576166019158	10.0115312291249	6.60775185388565	3.97009818699016	3.07674864256797	8.31056332981214	10.5667135074632	7.32315706935301	9.1589821996489
166	resistant	1.494032	10.2471719824248	4.48312658441206	11.157405773056	10.0262955128968	10.5672273833852	6.28490770084235	3.39430923537063	2.93044120703855	9.51346350245331	6.00028583251162	6.94366739926216	3.05252972491783	3.03890805805462	11.6683192585134	8.29203160875619	9.0168503894531
167	resistant	1.498475	8.58433851376299	10.319775093477	9.40243727862237	10.8873441523165	11.4320152186623	3.25909972488276	3.67106302555862	3.17813618505596	10.0600082398916	7.25839408898064	8.609846232897	10.1593212104458	8.05022232524519	12.3023824581518	9.4979312688362	6.0708070919035
168	resistant	1.502446	7.44888848335629	8.62054493886298	9.62605058088447	10.2954671124412	10.6668579365324	6.15409642991454	3.44594245611346	3.04803861227293	9.06093635038983	6.19552718011775	4.68931104935792	10.9081050109136	3.24253250551188	11.98028200091	8.1768335354072	7.08626564062068
169	resistant	1.505055	2.91203822137973	3.133340178147	2.96189240428308	2.96130162294805	3.78121877482126	9.67264505115931	3.75097187190543	9.67025788863502	10.9433646758185	10.133433874219	10.8842075908626	3.733722932326	11.0687010474576	8.82982668637802	4.72522932200949	6.37534212630936
170	resistant	1.505164	4.02307747303948	7.46345361906268	8.71075467226574	11.5191468045085	11.0679344021067	3.7405296902434	3.46936556691538	3.13042918688548	10.4054187016795	3.34359723970086	5.75142845012594	10.0634536927729	9.73207161587076	10.462857078054	8.712571145952	4.94031716614361
171	resistant	1.5067	3.3474380504246	2.83090786829657	3.39513655443329	3.86377755469971	3.63232179702647	8.56056609492199	5.48290615779819	9.04214286884222	9.80606229829135	8.81113800754467	10.3717458060618	3.1128214639526	9.99407157611871	11.2181723622983	9.37208099136701	5.97474255602362
172	resistant	1.506827	6.97174702761538	3.03422972699205	3.09471660304336	2.96595299032456	3.79177312985563	5.66790551879658	9.14214947280231	2.93444577754027	9.33480062510382	7.00922457632814	8.50795959412037	3.12456999309373	10.3357323336745	10.5069779575235	5.72357690618058	9.28201491700243
173	resistant	1.508018	8.09747240150428	10.9027703557561	9.1949050815903	11.0997902016616	11.0759772627154	3.41049319789197	3.95712770526858	6.97744126943059	9.7699991638432	3.79951672130664	7.94352790915343	10.84705355015	9.48476033130731	12.7600705300284	9.63726012391703	7.7488010132528
174	resistant	1.518969	4.90396034871799	3.27441536452829	3.04289308072111	3.03143839097709	4.121465126804	3.29830692060189	7.50553510266534	3.38394848763405	10.5347350210658	9.34494778608015	10.5031251885589	3.05709490250728	9.90901901419815	10.8641022487079	8.12438886552352	5.02153468346238
175	resistant	1.52258	4.86906395846982	7.03268282906611	3.30369278055021	3.27776021300386	3.79303537032906	11.0195785404933	9.46282815367222	8.91181150983825	9.27039892123308	6.46961941685177	9.16301138394118	5.59331740609833	4.47932239386421	7.50311922248503	6.09181552824724	6.32350242776005
176	resistant	1.526581	3.80009458499624	3.3596403990498	3.09291008017287	2.81684042969642	3.33266985098902	3.33821817447844	7.41330009919344	9.53579571660805	10.8063496362672	10.0424941286735	11.2992795224929	2.92817979429138	10.9126896504205	7.3808704407921	5.05772814926676	7.44384457294615
177	resistant	1.533351	4.21779770347866	5.85466983985368	10.1768652348705	7.3416496721368	6.22436520949597	3.38528937207346	3.43950048568449	7.01766134328825	10.9687326134687	5.52126652643153	6.60708295584139	11.6883827865126	10.5459875298983	12.6608612672583	9.21275318620691	5.8903064630305
178	resistant	1.53393	4.30600639411783	5.6979645284768	3.30096224295676	2.90582244908334	8.0915792756671	6.81012314928107	10.3804376756807	3.02177848741189	9.5356545385879	6.95261207975403	8.75914836658789	3.32828959904016	3.58925464034593	11.3872927502978	7.7600368338756	7.49714119801442
179	resistant	1.547292	4.89314517329531	2.71755614322596	11.0935967709058	9.6462664366047	11.7891936088317	3.60583951778587	3.64795673090334	2.76487390053405	9.4565987314411	6.88324608509856	9.08475936303966	5.65646119986694	3.34457145331258	12.3404214188546	8.99926449329393	9.26010968299445
180	resistant	1.547436	4.42717079185142	3.16657307662957	10.7034373375058	9.17194811879951	11.5762499063428	3.3837978432343	3.55423288072879	2.96232372303434	11.0505315824802	7.6948341356609	3.6284207915907	2.94449372904814	3.07100919979939	11.1785498635324	8.33632579929791	6.69988408149147
181	resistant	1.557368	3.2688513327801	7.32728145977478	3.3370002532147	2.84315021980119	4.28485073442243	7.12850974164561	9.58098340120984	2.71633472558476	9.11498799644957	6.07498718828407	6.34240939481322	3.31908503479043	3.82571237921858	10.8018749289892	6.26003247189371	8.40043341867038
182	resistant	1.569631	3.61259058332292	6.0005705225809	10.637704848193	8.4963391085185	5.43607583234353	4.01944989305677	3.55360735814479	8.27298779080372	10.7501483664787	5.48408650538345	4.4297286813955	10.8526805427678	10.6618991726872	11.9710708551062	8.78993124267198	7.41286420654703
183	resistant	1.576945	3.73836410469795	2.9881586282352	10.4255466755861	10.3401104352879	10.8455768140845	3.15722410550744	3.48602738477939	2.84122236983379	10.9443195001108	2.90458507748825	6.53419233781334	11.2708407699498	3.4588191239046	12.3958029380817	9.72573251636089	6.32265515603077
184	resistant	1.581325	3.65806000271304	11.021682381427	3.75658816939544	3.30115635171274	5.55968271823871	9.56217099207795	5.24344663328263	2.68929712145071	9.94784432341761	7.89796509716639	8.80373913226758	3.1875008946795	4.63541594632136	12.7885109027794	9.6281777804961	5.23293009535854
185	resistant	1.582433	9.95248874384666	9.66026157997834	3.36370425194966	5.51149912778192	7.27790805899339	10.6909108847345	7.52582656508871	2.68807556202551	7.83918583402486	7.78657256378762	8.5054143682589	2.90367780624046	7.28887306922236	12.2704642920186	9.11952324970816	8.16093748375354
186	resistant	1.585852	4.29158834288667	3.38113898949002	3.32172817467273	3.13336478232372	8.7369391211016	11.4166524635777	9.21439361498024	3.02177992103029	8.54998822880619	7.32076150024074	7.91497485520591	3.30040826345745	5.47913887782726	6.72237619051215	3.11902316312668	6.09358498136851
187	resistant	1.5955	8.73404170062261	10.6086142741754	9.84843879594142	9.09978053728975	7.59517401280456	3.9255332178382	7.46987724849713	4.38384706253185	10.2097977185092	6.92780432107748	6.04787506281653	10.7477223283476	10.1130971123632	11.8350413787734	9.25943794289127	8.19381933399642
188	resistant	1.595876	7.80504293609495	6.47971035708181	2.86196270728142	3.63352498294477	6.16894706257925	11.7776702885447	10.50143056753	8.31844072474667	7.32115087503209	4.92146621622939	6.77807883391217	2.93179342990803	10.2994075489314	11.7646173387815	8.43694814339194	8.92692011053026
189	resistant	1.597233	6.85278633070687	3.50303488365078	2.96787615993916	3.09382552310594	3.77571921627849	11.5239706965652	9.98688776090513	2.96772447696935	7.90805764148047	8.18108403241059	11.4304146813115	3.11688162755154	3.56294774557801	10.3320628150612	4.56434298226569	3.72421954981814
190	resistant	1.601817	6.74949573422216	4.54540096233659	3.06610108006046	2.87533669967854	9.1211990531822	3.45236111868428	3.41993007686957	2.80446903269515	10.1271732129981	7.87758914432201	9.71527741745328	3.08558527661011	9.28990597796464	10.1007272483104	7.93013668893215	5.34473448110569
191	resistant	1.602692	3.43214701576701	3.09129700181681	2.93280359138034	2.96659519201058	3.96389805765081	3.22513044040095	3.28557866586263	2.90387578405272	9.86863026262751	8.88776873017002	7.80955488292576	3.1674958821595	10.8987894178489	4.49447676203657	2.94551800524734	4.3804205238476
192	resistant	1.614082	3.97914946126023	3.78849270003471	7.47958391830854	6.17001753007463	3.7725243157801	11.1999469307247	11.5806758252721	9.62178447608165	7.18288852723829	7.13074763322143	9.79770991479776	3.09190899240477	10.0754204344897	6.54665371012951	6.76890563753355	8.31158800734941
193	resistant	1.614977	3.25995267024178	4.18946253852054	3.07207667470743	2.9863771972665	3.54833403086934	4.96818686812359	5.98370640229412	7.69012260180773	8.66455118770191	8.30467981700437	6.58495428743874	3.10875053801984	10.4102558331495	6.65186935710072	2.77768512925483	6.53480531967772
194	resistant	1.618528	9.74893407208457	4.31393151580091	2.98092377902239	2.94091913120657	7.46402586827135	12.4783876451392	10.6832851446067	3.10159423495981	7.75579602250639	4.7768810965802	5.68545034588923	3.15219013373481	3.71545035169283	7.46343233660963	3.57780685655078	9.40572779688206
195	resistant	1.630637	5.63312267782355	3.20157854617265	2.87011304976966	2.94130372014631	6.35187427481934	8.46494454195935	9.28720917261516	5.733211563175	6.70235837955268	4.35642423492788	8.45158747385648	3.09638064871442	9.81146078323998	5.6834262235159	3.99091728613979	5.48562300115637
196	resistant	1.631297	4.14997953637229	3.1243457190945	10.9987757271559	10.2684989397488	10.933764383777	6.5908079191859	5.91593046206531	2.87199111536281	9.08568100741788	6.5353799083738	5.2654833636169	3.01951076898943	3.48554330827537	11.7310668784116	7.66876113990853	8.17546302948501
197	resistant	1.636736	6.34295064404547	5.76749409487513	11.1515254198646	10.7037031713466	11.5696136539838	4.73486962642014	3.77817040340348	2.80244432244162	10.6047952305345	2.88911133749122	3.23639733619202	3.11589276617716	3.42096319990963	12.1416523338863	7.59983377122309	7.54343113890171
198	resistant	1.643285	9.00152547757517	8.87630395962679	3.22664105569423	3.96769441778175	4.03181406694016	10.6158720521149	4.98464597150754	6.67553462978031	8.32036751695605	7.30279400417058	9.61188534227473	2.87654030157578	9.05670361604028	12.4128810921515	8.71690784660001	5.27697569587624
199	resistant	1.645976	3.19674923875043	3.44316655000006	3.66602783332105	3.37521229914041	3.70314990720912	3.35311416507074	3.49817419205642	9.26718033769503	9.84893306159732	8.66905865546777	7.40354472021671	2.97566219301263	10.6134971976661	5.58442294011404	3.11263882130347	5.30138012384216
200	resistant	1.648201	7.46736949979955	7.15846051545916	5.42157820636965	3.10255115706486	8.78290953683985	3.30034428656378	8.97231825951219	3.04848505523379	9.47842340850592	7.16012568840256	4.12344589158325	2.90576700977094	3.07621952545647	11.285649276496	7.9350502206566	6.78060368186775
201	resistant	1.649528	5.66189381453842	4.93607586492516	2.58874758794813	3.26522347643366	4.47144491065703	9.64535006356889	6.51798613581182	3.10181223404415	10.0423786967759	7.68392990131861	9.14326351398702	3.09444205306574	9.62087428226802	11.1633946247719	8.01924873971674	3.94080968241503
202	resistant	1.651016	6.12925751176807	7.60053228236977	10.5755798732801	11.4010905947131	11.1447383349282	3.39826760907279	3.59545435872836	2.86403133032328	10.7852920669503	3.20723956159891	10.0397037442692	10.7480084794905	3.1511261032475	12.3295396547657	8.66076549868088	4.61207972671211
203	resistant	1.65506	7.91311910715139	9.13619539100982	3.2424171965442	2.9757747883039	4.7186552574889	3.25290155546319	4.36364139529649	2.88477883507592	10.0387037960198	9.45153323827877	7.05063379643605	2.82016036481619	10.3987184708802	10.4097479337239	3.56125317799967	4.19323273619152
204	resistant	1.657765	7.55854553428867	4.372956698732	3.09944292961285	2.98811241297587	3.80790242022344	3.38596602578246	5.099165307804	8.80201943608358	10.0445980337574	8.26714505524398	8.76777805087186	3.11805874699356	11.2734039786282	5.15602366788074	5.9761254530802	4.61457648390876
205	resistant	1.660636	9.3478646785332	8.68087818224246	2.88765893330984	2.88796532797786	4.00180361533308	12.1934267200209	11.9572641817109	9.76565789180304	5.3675805522698	3.64263765400996	7.07605360578216	2.74150593417105	3.14407534177532	7.65631391187306	3.33056984546819	8.60744512798986
206	resistant	1.663515	4.30391542000984	4.27400992002037	3.66971851991002	3.35025687003605	4.48457446161377	11.3874890272445	12.2820262854356	2.90821550407983	5.47726215569064	3.57720298446642	4.30244831010408	2.91358906343795	3.33191380597062	10.5347957980396	6.69924847427446	6.72656838847966
207	resistant	1.670897	10.9279216532024	10.5962022502178	4.00774908443832	3.16809270354544	5.93257320492713	9.22180839575351	9.66119102129448	2.73964086767208	8.26524963387165	6.06236369571356	8.56239099178097	2.85729935390546	9.56992281397049	12.7556960106408	9.38898166721825	6.87943311340059
208	resistant	1.676506	3.64333049253055	3.57411834632471	2.83451800052002	2.90600842110443	3.5988830429128	3.97169723625476	4.17484479861072	10.0030449656787	9.93780606431435	9.26990035367731	9.65897649029875	2.96040469015143	11.4164927878048	5.40328295079298	2.69389303258919	5.09913275214022
209	resistant	1.698086	4.58925237883775	6.80234181099811	9.68055020858377	10.6105262596875	10.8329282235738	2.88590197506926	3.40998511510525	2.86201229845743	10.2831070190541	3.20710617097484	9.06279320400306	11.5159778565714	9.30427752529745	12.3469462814958	8.80249886395024	7.36806606098049
210	resistant	1.698567	7.62764430627899	5.08705849398508	3.67551340256649	3.22729926025353	7.99391495559435	7.28649537593245	10.8319942900213	2.95324740953075	9.612551497254	7.50372244471363	8.39956362169987	3.12811596386984	10.9235797783254	10.968344524092	6.6384527433074	9.31182155208276
211	resistant	1.70227	9.59520105373753	10.6382970659407	9.27203145609569	7.87336360102407	6.12706815169037	3.3642091211455	3.73608271323971	3.06439940937656	11.2165735577764	8.3671453265598	6.45816094148755	3.23028720812431	3.18100745114603	12.0662535901756	9.93218535960115	5.56773099247598
212	resistant	1.707734	3.43450492243199	3.57253473768156	2.96217754286674	3.1081988716018	3.97649405151608	3.70389361000225	3.73350340024938	9.52006288284024	9.96397211653162	11.227173730087	9.83749526994136	10.303405097397	9.80229754136143	5.92066243773244	2.81036504282448	5.41674045022653
213	resistant	1.721339	5.89842578125523	4.36149182028536	4.52272489766572	3.13408464232585	4.0883099902298	10.8649548352455	10.1321619815223	7.78578400727522	10.5214299025883	3.91948793301354	3.50202121871042	6.52467100771854	3.10295668532012	7.34019704639076	4.55280955939379	5.94387850323714
214	resistant	1.721552	4.64268583620941	5.76966851199683	2.95922893192479	2.76184864543158	5.94979843242947	9.75411563433691	4.46220182515705	6.16474525832973	7.57583031534341	5.07383969984913	11.0331561025272	2.9331164495836	9.18143274426549	12.6291689536707	8.98117567728988	5.24754882889651
215	resistant	1.726487	5.00889842685555	3.04460236111491	3.22310588769802	2.68814084959852	7.57045382836118	3.9237520989563	3.58274030647741	9.54814713178036	11.0119304870854	8.0422633176049	7.45800809865747	2.97249672087982	10.993652879187	8.63123453705857	3.16328782394919	4.46686506035529
216	resistant	1.729685	5.09391597501376	6.12577287558366	10.4622374184269	10.0679659005793	11.0527480168003	4.02717047785494	3.77918745852485	3.11326073236132	10.1924305235964	3.08510212573296	11.0153666718009	10.8709886397353	9.09947447157555	11.9483486012549	9.41165324069742	5.60197874485189
217	resistant	1.729897	5.50504268851699	3.25900548626107	3.12627089977229	7.03274692429188	7.4985852737848	9.86651688291202	6.20976232667665	2.99891830881918	9.97439023704878	9.11200448778958	8.24476894205992	3.11380979549315	3.38861466704849	10.9495946677629	7.31129976548876	6.15202938494364
218	resistant	1.73705	6.27622192239854	2.82083294756113	3.24282750059028	3.02806564851954	3.45747117075496	4.10981270381915	8.2667623159935	3.10192516921553	7.87329933576548	7.28667170304449	11.0950461266922	3.6877675227831	10.835582880242	9.20806488529667	4.11851570561147	8.02283187668715
219	resistant	1.7421	6.76668112876887	5.15067900412901	2.67663959389997	2.88547129680083	3.41435245415453	4.30999790989514	4.34759295071334	2.78307174374805	10.9456060313831	9.25137013480443	9.95266869946857	3.29765247805127	9.67208599842146	10.7714520096761	9.18310710811494	5.58688039435947
220	resistant	1.74474	6.55623520087816	4.09406916263433	2.93191669307056	7.1896617481541	5.26604915067586	11.6906200714809	11.3989645737328	2.69297882789382	6.29928578114186	5.08456964375589	3.97686075836393	3.06320023723291	3.52749642232924	11.529921740115	7.85440816987108	7.80942486811167
221	resistant	1.745878	6.64699900642021	3.0830919816065	3.02020944748306	3.05868642363192	3.83489283888595	3.90173774558924	3.67802181057192	9.58969615940659	10.2274802718471	10.6798119993514	9.93281356514266	2.81051769846087	11.0182041678018	7.60641131372738	3.50237279504587	4.81256520661225
222	resistant	1.7468	10.2505385253457	10.4720601713679	2.89355674574964	3.10146276936534	5.68582138843845	10.1011056865932	7.83462486307995	2.73346576455076	10.050619789162	8.40182238347623	5.85044085985989	2.93434830734676	8.84814400339379	12.218548378622	9.22824727007369	8.02776995367335
223	resistant	1.751947	6.72558605823666	3.6162729289058	3.08507016608376	2.8050838085509	3.58455899696439	10.1526923487382	3.64033622695458	2.94929336899535	10.0294903620858	8.12338137845658	8.36668745062528	2.82743015751075	4.16694685907366	10.2876292698654	8.84058191207193	5.55560873791183
224	sensitive	2.744869	6.4405658688651	7.37459382730344	4.1684457234025	3.8094648356956	6.81874889067255	9.95089438016572	11.7545935130343	2.73935767257977	9.05209816236875	8.45517382495997	8.54568798329163	2.99211817954855	8.31005182661174	12.8128814193392	8.91361301202152	8.38520430264409
225	sensitive	2.746669	5.39869395652423	4.66736369602062	2.90869322405343	2.96380825333631	8.23539550312298	8.69983314777767	7.09468778364918	6.4481020199234	9.57832300517336	8.81906916493095	9.31364321260505	2.97843402727523	5.54866866615675	11.3091165549465	7.72498041759522	5.37770767546652
226	sensitive	2.75477	10.4240514242149	7.1142847542048	2.78694973065924	3.01384940308622	7.35413438825528	10.1568138569345	10.4478850022619	3.14872560851763	9.47194117709085	7.9856786472193	9.5047935846761	2.95417712802489	10.6222351326041	11.0024736304135	9.28611187105556	5.40689346922843
227	sensitive	2.755591	7.81029786625806	6.31761742113522	4.81913559154552	3.02335336748012	10.2269518285992	8.90738612542409	3.86425990459996	2.85397978939551	9.9839346971637	6.88719073756284	8.50493831107131	3.03374488992185	7.51218206475302	10.456145242056	7.6455506522158	6.28540810100505
228	sensitive	2.762293	7.97488818918368	7.33012330031858	3.10257131686052	2.75202163707964	4.29456817271345	3.79339539314279	4.27808674103132	9.38117063795297	8.87739066835091	9.18841054155507	11.0466361384356	2.94786055189974	10.441368149014	8.69918943524937	3.09752989275784	3.67401374991639
229	sensitive	2.764119	9.38479283873515	9.4564812357522	3.32617020400393	3.35924005461577	6.82977725773946	3.30164721821871	10.6395795258129	2.8311694270523	10.2717863339334	6.54653031547476	9.71631394329663	3.03158588635266	8.23118099948914	12.4254954608854	9.48547451927354	9.03545916635604
230	sensitive	2.770195	7.66446860711499	5.4619678861744	3.18864286469205	3.22293291791976	3.95769534708452	10.709806094291	10.6010246195397	3.92060803951235	6.96698745797723	4.78958188195186	5.55540146675527	3.11232980328278	3.25145200680415	11.4959500997486	8.74873649856032	5.98551653438347
231	sensitive	2.773433	10.2919737601696	10.9148377345139	3.07009875720373	3.12746498859847	10.6671772389306	4.92497951043925	10.3625513782606	2.91580868117433	7.31896424791477	5.96547503097184	3.76000295221608	2.89242054919654	4.32942137411577	12.8637347358598	9.78583557605805	5.58480025318405
232	sensitive	2.774639	6.53132992958547	4.01938914259422	2.94338871913295	2.85702624572549	7.30921738184992	6.43195012587184	6.09702141355764	2.78244199145283	9.5196054271305	7.41738828921926	9.48707524008198	3.24045620487936	5.96319587366931	10.055300447831	7.11239361355309	5.65178193087922
233	sensitive	2.775839	7.06185564295771	4.76413201676283	4.19728936687965	3.02872481169386	5.83611617227887	4.07673440239346	9.52409552855327	2.81615893669769	7.68187110923488	4.80508658674061	8.58556571547024	2.94212478107456	3.01346248826576	11.3132198484423	8.26468373213917	5.08887262252733
234	sensitive	2.777017	6.73260741406743	3.97057140010806	3.46725155470233	2.82431927657364	9.97067690037348	5.64058901149177	9.53453294653059	6.93071139100652	9.13047964971939	6.58899825689284	9.54761220623847	3.80082747435187	3.33324386678886	10.0355280440578	6.52496327363943	5.19322047807316
235	sensitive	2.780244	9.17887956446939	6.59265883062416	3.13134823822564	3.18775947744413	9.67034978282113	11.5019444853321	5.12430775377797	7.91775237103961	8.72638029558954	7.1089269705186	11.2591682891732	3.17281607309236	8.27945736132263	9.14796575940646	9.34991818881986	5.32749088683779
236	sensitive	2.782831	4.41883285411058	3.2269430362657	3.13033569384753	3.10895720308629	5.0891532409795	10.3084109207544	3.4768440085846	3.06711813520046	10.5055262491031	9.66522725626414	8.82878458548006	2.96357784105698	3.43597182858969	10.7009839779767	5.85775771854152	7.70819522934292
237	sensitive	2.782995	11.0509044421724	11.564465787453	3.24385882017382	3.3103545930244	9.93092049807398	10.7113915189702	7.71064555509624	8.22557544544089	8.65354053861098	8.03865346694021	10.2255392048797	2.8369389322973	8.53661043436771	12.2224497312679	9.4504556484834	7.89826626490589
238	sensitive	2.783447	7.77195600563295	7.77175604333772	6.97221764792414	4.5948550861238	8.88893347956632	3.34937496486663	8.30144909224096	2.77469543396229	8.96965248850342	7.75982509976392	4.28697582873872	2.92120332273487	6.19824892685052	11.3758650989682	9.12239225723103	8.25065124832841
239	sensitive	2.78781	4.85713153350485	4.13720764581954	3.28271628352983	2.97926982652671	3.96750671308795	9.51226031939176	10.0978414587743	6.26965397008107	10.2065207233856	8.59613746659418	7.20177958545358	3.24252987663191	10.7843291365194	11.2103394271978	8.48534542072587	8.88091048225471
240	sensitive	2.787922	6.56092694838653	5.6810878360529	3.12189932175233	3.2759930595446	3.56722110009711	9.9169602788189	11.3348567237108	8.41223948657109	9.20027045105427	7.03111316211782	7.2917105776725	3.02643073122185	3.8939095039526	11.8851620107076	8.97088634115281	5.45736413821746
241	sensitive	2.788645	4.12973926931992	3.53629867306414	3.33971941145189	4.80542694492882	3.87941626559857	5.76129879797485	11.2729552330557	8.26854287720909	10.6040332076758	9.28685040245031	8.23143267136419	3.21035896724749	11.2266114261543	12.7600677066901	7.54615599269874	5.30612614935118
242	sensitive	2.788699	3.80985957113624	3.11287581372372	9.50643959837174	9.45686700155813	11.1035943682426	3.51667411123006	3.77118913061205	4.30212360220396	9.29346155698103	3.69925526987018	8.76132770780877	11.0354687331975	10.007336240461	12.3794555557778	8.84464067723554	8.46867133974388
243	sensitive	2.788701	6.75105628028843	5.12663003005211	3.25743105574706	2.87209427761183	3.70256031469831	6.62591640489365	9.02481153682053	5.275172959113	10.0952700086003	7.06483958006444	9.91711798776049	2.92345956290073	10.5960969101106	10.1249954294049	8.18180832990565	5.58851820814717
244	sensitive	2.790059	11.8387641714645	10.7322997472848	2.9221467947119	2.96321947177784	5.5644784240043	8.93414223704784	5.69906501983481	5.06247161952146	9.6314158891017	8.60231961969598	10.2479813655966	3.04204241130265	9.28290238126805	11.9186862103996	8.88113357648302	6.68047008118574
245	sensitive	2.795696	6.31837141861019	5.24030682201236	3.19665003256727	2.99737431110639	7.97422588644333	8.11186640046938	9.02716060734328	2.91640111688039	8.30398716904999	8.03620828662977	7.04728162851152	2.83932521851589	9.48707914739323	12.1333819859657	9.1004359408056	5.65935272034011
246	sensitive	2.796551	3.46742932147967	3.39178492261353	3.21804469039929	2.96172809413908	4.4615396222567	7.54224678212441	11.7343209758593	2.88114608036251	5.18877281293694	3.22534924334738	8.54199059336923	4.59073298120151	3.04156606145863	7.93428872846388	3.0005938991013	9.80225850833608
247	sensitive	2.799893	4.42207560029073	5.96937048624469	8.30407769334782	3.35871520447886	10.2707356344138	6.74651396555543	10.5857414618387	8.93836672936462	7.5483454308741	5.00876576348211	7.94067308948984	2.85077763029073	3.17237223678964	9.96653651517842	7.87284142155497	7.30909152386058
248	sensitive	2.800828	8.96078774178964	7.88675082125568	2.85010360189528	2.85247827362903	4.18914981380268	4.05699389907608	3.91895153893028	2.96619084807103	10.5208146377755	9.07635450187484	9.79921000190171	3.00686516106646	11.2200805997236	11.4466005279917	8.00245202182274	5.85466592876782
249	sensitive	2.801725	11.4460985441646	10.317869842461	3.29050614213924	2.93198873963645	7.49644887216421	9.1921715991481	7.94623694327968	2.7700101082775	8.59340537776145	6.35281626826681	10.7922859129906	4.73711261417073	3.10470618761122	11.6520644844578	9.50265286213521	6.31761545550479
250	sensitive	2.802518	3.23825054843429	3.03504641205807	3.27057748807896	2.71711793753035	3.59696721764809	3.51853038460769	4.04740306393727	5.86202256482991	10.3471356432259	9.55500908007051	11.3349173459516	2.98439184034576	10.8213108212279	6.83926499731907	2.95513880231092	5.01043918873676
251	sensitive	2.803164	10.5582549467889	10.4377344235931	7.23145011500372	6.65293521909558	8.82489706371587	3.83488741920307	9.73620538799085	2.68676345188746	8.96342544106921	7.1503689302408	3.14415720288028	2.92197040554173	3.25182729664071	12.091206396427	7.52726057610954	8.31030374524995
252	sensitive	2.806915	8.8800797606708	5.42107848132174	2.9460041825923	3.02716299216381	3.79624193852394	7.18128243974074	10.1782592712283	3.08814449638695	10.2115542349311	8.53032308635426	9.13882049275833	3.20588065660002	9.38555275072633	11.0533235308861	9.56950906320329	5.87458072408897
253	sensitive	2.808449	5.48252162786515	5.69428138208196	3.03775281520634	2.92092431224974	4.14526220018342	8.62867163472355	9.51215163420129	3.00294090825391	9.22003048931309	8.80495238406248	9.62471526995853	2.85335020467784	7.16054596663776	11.535210630906	7.53785484045028	4.67254585267461
254	sensitive	2.809213	7.75807423907292	4.73403389401168	3.70242777410206	3.4150666961231	4.53292208362974	7.87000661021151	9.16048876784531	7.31220801214962	9.61946931696839	9.19498439602622	9.60524391757231	2.99934693142245	10.5400593450739	11.4826381338935	8.94463003598498	8.20634100653572
255	sensitive	2.809516	6.3453376438216	3.29612590510517	3.09437328405684	2.96497935322527	6.86804400200722	10.3281126498691	3.67877594428939	2.84511398359421	9.76741411229477	8.28633277701033	8.53373625117478	3.02463977070214	3.37990303050335	7.03768223700506	3.57580385930106	4.77355376357365
256	sensitive	2.809564	7.69541335137351	9.07831615366019	2.98572600990248	3.03418924623148	7.36283468492481	12.3984228708343	10.0968448911974	3.41724540366177	10.2707675239259	8.65815522953683	9.45395389297749	3.07233485148384	3.33826063777025	11.9690654620784	9.7627669975512	9.11147376246981
257	sensitive	2.809705	3.2642544052217	3.41554559869738	3.04303433967378	3.03953308598606	3.75265874085053	11.6798951890859	11.4542740688679	2.88326235949782	9.26725093327921	6.7842831743207	10.6102848865832	3.08387807793591	3.26298274489507	6.75060410006587	3.08619120463327	8.59743655485995
258	sensitive	2.811642	6.69898332829263	6.41480631843842	3.1067156118189	2.85965972939686	9.5435203241116	5.36710344757466	8.2085033477169	8.85154087999308	10.3594462628653	7.01769022290339	10.917964560684	3.02591746887818	4.51760176925504	11.0214393571415	8.52672837661123	6.49668753405032
259	sensitive	2.813225	5.59394924977498	5.64158795465078	3.16718328175848	2.72210287763254	6.96820497935299	9.61547583363409	4.30871180591728	2.89255861437536	7.57519455599846	6.54651585983728	9.66547073275138	3.21837262209586	10.8402270422682	11.4434933684101	8.7529845418555	6.43249953311692
260	sensitive	2.815498	9.23261776391119	7.58752359639728	3.42962880781686	2.95954961958063	5.39670038904835	9.69557414593973	4.70155137353493	8.05527074946018	9.50836566203803	7.60166442843646	9.89186061972324	3.98090644850527	4.16034870513904	10.6642648328795	6.64827476749299	6.27216021289852
261	sensitive	2.817968	7.29800501053504	5.11193165707154	3.6920945035679	4.38289161031008	6.51775540502237	11.8132937862748	11.5587036627239	7.74830498505579	7.23447996200829	4.57831574877957	7.98807611213988	2.99104742885102	10.8913708013875	10.9535207376787	4.74210742610447	8.43110282523345
262	sensitive	2.820635	4.79700730419359	3.19870203402919	2.94352150179816	3.96423563190758	7.53483735904434	4.11931426282454	11.75194020789	6.29019598258375	7.47354974570364	5.07463861185047	7.14492283480526	3.15338183478364	7.6030771100225	12.5504178363467	7.1018587805267	7.87906790770059
263	sensitive	2.823386	6.81676326661368	3.07684785761081	3.045712457694	2.95432769355062	3.55241775659846	3.90342460379398	5.51993664018052	2.81072873310896	10.0828442155932	8.81543877687236	10.3740348964174	2.9661524599538	3.09719943186369	9.34044233114743	5.41743628376625	5.3000156061523
264	sensitive	2.824356	9.37704868762548	4.27935574808863	3.25830407473615	3.06353504332245	5.78599111031122	3.6124412309691	4.93806510817883	8.69476587774033	9.18905103823843	9.07144893774204	6.37686832569038	3.1041068719326	9.24313051165642	11.3691425318904	8.0625659732127	5.69121348863188
265	sensitive	2.8262	8.58858890922309	9.00247572679469	3.27815315774896	3.03783281447156	3.46934287163204	10.4559548567907	10.7220826455636	3.29925655784278	7.76396480757664	7.24298148882005	8.53648438206127	3.05160871340452	6.08506760396785	12.7009838006162	9.01439674756335	8.31606716782166
266	sensitive	2.834865	8.45470684357237	5.36353021475531	3.34493615633331	2.89097810616491	4.7075257047199	10.1607968223995	4.70472897639515	8.78348291055936	9.24312420290849	5.58074105368241	8.4867531469802	3.00666701717323	8.90108121090418	9.68657561011788	7.31065120319335	5.68349823362069
267	sensitive	2.835259	7.58053370305572	6.3898913958639	3.20664523884511	3.00340151678323	7.24170220227101	9.17402111490391	10.1154820022609	2.87815537873836	8.98692830720219	7.44937325149344	3.05431687067266	4.5577999712956	3.17719901234449	7.93895233426796	4.59578336110491	8.48563765510869
268	sensitive	2.836285	4.34817736112474	5.06066132928515	2.94695629057392	2.84027002013905	4.52845131361696	5.14254206081191	3.3132121469644	8.58039501128307	8.49782573327917	6.53372645484161	4.36181983629294	2.85960762188766	7.51284459696313	10.8845192468297	7.63735999526082	5.39343754905781
269	sensitive	2.841242	3.80389872944525	2.95014552315166	3.39582435292194	3.003145477233	3.79535066049703	11.2616835656513	4.01130016998619	3.1651697018314	9.93659754234002	8.14483060401212	9.03696279166616	3.04668922546158	3.32578824817438	7.96059614176175	4.3541385623921	7.51794694311966
270	sensitive	2.84358	4.51171137380532	3.08384819323813	11.2655494744447	10.7593890210368	11.7423016698149	3.44898948860721	3.42790866969612	2.82687342188045	9.15475686438205	4.72820193829152	3.35548761081006	2.9917650987312	3.65041160288926	11.7029389150583	7.44074993687913	4.60961898789373
271	sensitive	2.843605	3.87392505149051	3.70907292876408	3.03467567625337	2.7789225611656	6.15228211760829	7.51144503566295	5.02558601666399	9.43658982689746	10.7477787040057	9.0134737406484	9.1672604820172	4.16806614512911	10.9717662219231	9.27741385646064	7.33387150001753	5.5916613081104
272	sensitive	2.847717	9.54183015011435	10.362536873992	3.21675403635257	3.13293162972752	5.24554551060949	9.18385534170429	10.9151941351255	2.76366006731445	9.12326218387994	7.60426738112478	10.474725812296	3.03234384824108	10.6077594433233	11.5467631591027	9.53414766649824	8.07178463348316
273	sensitive	2.852922	7.24490871400772	3.06256422962369	4.03972538961548	4.33956935920755	5.09401962007765	3.70324612819269	8.54230166731807	2.91982696673568	10.0243487777893	8.78506996540186	5.75404867007136	3.33787742132598	8.40926967897657	10.7783520843755	7.77732226257035	6.12605522283618
274	sensitive	2.854465	9.36819303906364	3.7595205068121	3.34751238985392	3.24644629995473	4.03810134279037	5.17428040578955	6.8027572286893	3.0820281722188	8.82458307594854	8.59457019570985	9.98407649494333	3.98616513664567	3.50268187871206	10.7332493181397	6.74982324653274	5.92918543590956
275	sensitive	2.862384	8.00483867787995	7.21252618466725	3.22896637359084	3.13190396140257	4.3931750719056	12.2641045215752	7.77541791703344	2.94786384274847	7.77260580082103	4.64824236083375	8.15015542896372	2.98055221899675	3.44613498658642	11.8814537762103	6.9313405457698	8.23919308413315
276	sensitive	2.863161	3.51462162888184	3.49651703791055	4.27012268257772	3.34703113926472	11.0328163924122	3.75285365132076	3.62578652599426	2.88443902605299	9.60345879665859	3.04978982865981	7.92675258876908	11.2682756045944	8.28407315925811	6.2384072251159	8.37760652803694	7.83129080290321
277	sensitive	2.872675	7.47417177649448	8.1440388408467	3.02958745688268	2.87227069036644	8.74087490601071	8.62464759570578	11.6852922418609	7.45856260896377	6.06756305588522	4.83905277656708	6.6208639648399	2.9033277611404	3.36987163268866	12.3716183622005	8.48638452069294	8.60708432371085
278	sensitive	2.873651	10.9041878393414	11.1082703736091	3.124386150537	2.92721946593223	8.08200412653265	9.55288289131353	6.76136187698802	7.18637216775851	10.1417452562329	8.5477949950403	8.57439050051834	3.05229873472734	3.75441003911392	11.6217924372323	7.97537087581866	6.57806330942674
279	sensitive	2.876956	8.35619140247612	5.2284977714336	2.77557676726126	3.2546858182982	5.10450387049531	10.4519943245608	9.89461847785059	2.89302101336303	9.8142610163414	7.84551864355881	7.5836215860595	3.11132923483538	4.77435760742621	11.2208383948588	8.89491507776806	8.28880006391433
280	sensitive	2.877176	5.76580068335825	6.60764166655464	3.25350138358474	2.95039365120112	3.6094473861434	9.27018559580256	9.517952266393	2.9100323105546	10.6629259559632	10.159089819368	8.28823049551227	3.0463583809351	3.44202664641781	8.34474167284214	7.66920544951403	5.78639634521453
281	sensitive	2.879364	9.45312535247773	8.32065553449995	3.57290190197667	3.04365999035231	5.55564942529423	6.87118119489162	9.22040495266371	2.94034593058704	9.64535143246334	6.63609707972092	10.9070619147484	2.85223899415354	10.7057791232962	8.28861322331707	4.36024300982126	8.10221023877619
282	sensitive	2.879655	4.74143629595901	3.30881770442559	8.49942764302598	5.70017564126841	4.02612182240974	4.20812208674005	7.05921595390502	2.9231089682029	10.1908731409457	9.07257229577904	9.19429291628708	2.87501731732215	3.32409086278951	8.28188160546779	5.89432207063881	4.53034115015607
283	sensitive	2.88498	6.99262711857463	5.14713092907816	4.29791110123746	2.8540828866669	6.70254690117928	9.14020505748847	8.33266113838493	2.6670399580655	8.94837821110503	6.56931046558771	9.92744291100763	2.90995476714272	9.74207239321811	11.8336147255768	8.09374929009916	6.24871520171602
284	sensitive	2.886277	9.65442700797394	9.37827920837574	3.04562301806309	4.17585414710103	4.82556965769012	8.66231741437477	7.29620092891973	2.78318416777634	7.94464587760134	7.0028187151928	10.6026422952993	2.95507208737774	5.75486898840329	11.5012528769373	7.83923225239156	6.95628284596212
285	sensitive	2.886734	4.14371730285847	3.10212068740137	3.20613316165803	3.23222457351373	3.96258930636874	12.3524883705475	12.093495612928	3.00801145139902	9.06891386800662	3.74480870900718	4.01082199591019	3.03372191807694	3.48215534659337	11.8451160023547	5.77275949816438	8.96011144898578
286	sensitive	2.887916	6.92290788208471	5.47561052978279	3.01352982021949	2.95733118993219	4.86363639380909	10.1607898469214	5.54367033132291	3.43376640279992	9.27578509033726	8.26008696656781	10.1438700524888	3.06679261342795	8.47024970979158	12.0292346483852	9.36484287638757	3.73929660883564
287	sensitive	2.888111	11.9034542199762	10.9430720172091	3.27327853851792	4.15082289762597	5.53181036616739	4.62186778611297	8.35802177167301	9.23916051186227	9.58665650054779	6.66363733917156	10.6409794960395	3.03402218995745	2.98277328213778	11.7306400456158	7.9419893800638	6.03148105150322
288	sensitive	2.890147	4.05531423877348	5.66101276236636	3.11812200011256	2.95265559430914	5.79561400763768	11.8240488361591	10.6732726262825	2.98079273214368	9.57848157489444	8.31391913967526	10.9428397554341	3.10478067768711	2.98532944216304	6.92097980203412	6.42332474813181	9.24477542668463
289	sensitive	2.892697	10.1255189329383	8.40391806046919	3.26324846035224	3.41904000369149	10.2164426177646	5.84035114590883	9.77798426060827	2.89858110809923	9.82003202041436	6.54946884151065	3.23722249867863	2.92469724350029	3.10020530767564	11.8172913907554	8.47246225749531	6.6680165937712
290	sensitive	2.893602	6.80910067331048	2.89895976771782	2.74782594193493	3.55126188301764	4.09614041582763	9.80142638406542	8.47964884549912	2.74936752730885	9.54919266795249	8.69189783840308	7.89722749427461	2.91179966069186	8.96800153741976	9.20632269687614	7.36996312175924	4.72978725391122
291	sensitive	2.898637	7.21178881352508	6.45585957074589	3.31551600658711	6.06329309157703	9.58985543792487	4.27206965363377	8.06156357269679	2.8141027541499	9.60464861310731	9.19948914640679	7.83515643711504	2.77684051340889	3.17760032362917	11.9726491540957	9.19300000157523	4.96603343049802
292	sensitive	2.898993	4.15644928956092	3.91288758748643	3.44658131204757	7.32427185895949	4.32575431369515	9.63902893344214	6.37764644852373	2.77983696570601	8.65169332377029	8.09737774562145	8.54044163235402	2.88183943540916	8.75640709669322	12.227844694496	8.79768982339148	6.78733584035926
293	sensitive	2.900067	5.49849936440525	7.11207079443849	2.85757107344485	3.23624354344082	4.82734185964373	6.81651971533866	10.4708149833906	3.22263404261381	7.94302323756195	5.64302998329805	8.53498308335999	2.91090577254333	10.266809703487	12.2719142699733	8.76509775904824	4.78931961525267
294	sensitive	2.901881	7.57616791506383	3.50447724990313	2.86634794928584	3.19048484513769	3.81773993368166	3.83694500419164	5.79987774568404	2.8427768112352	9.74431967888774	8.85331493643207	9.32511266756401	3.01862359617195	10.4349606646948	10.8237271572149	7.42940911497206	6.44552096245839
295	sensitive	2.904669	8.34609178114052	3.54105531903184	3.24423129450554	2.95306824774473	9.44489509059444	11.9056452361898	10.649294392598	2.65639675351419	7.15797746008364	7.88060773490031	8.25181951963006	2.89101762208132	5.16930764006776	8.64993202034107	5.89096184260796	7.35407601003662
296	sensitive	2.908454	9.29093169909114	4.02037748263702	3.51855597618301	3.05248225092299	10.7282087648394	3.77627876914959	11.9823151553539	2.7964488946303	8.36392138678093	8.18181145181429	6.95622845721455	3.13235653411999	3.57038561450161	10.5455005966604	6.79037120345481	5.88437757109281
297	sensitive	2.908971	7.23570742241949	5.88688466068829	3.92590418978029	3.91689450741355	8.44901570863033	10.9118079531329	8.20005921340758	2.72952471270131	9.35005333410253	7.68760821126076	8.94452677937851	2.99996687062601	3.2856553835358	12.1496222094692	8.84913892876979	5.79724280036394
298	sensitive	2.909638	7.58134458341924	3.34356007816386	3.16925735998371	2.78982369341497	3.57972877915466	7.66546305517808	3.48925401565929	2.95618144113002	8.58776119067182	8.53895510129017	9.27846148333338	3.11271140668567	10.7687216337477	10.4852332042813	6.80090947536487	4.80759294749081
299	sensitive	2.912084	4.56579019754865	7.50418332963753	10.7316618686127	11.2007328083943	10.8573907458744	3.58103966239781	4.24883714896806	2.98461696477819	10.0850769883645	3.73266020952668	9.17041510668442	11.0256728047414	8.02310489454818	12.0485363250671	8.50814401161599	6.24147704286714
300	sensitive	2.914167	3.73532774457976	4.58562781473496	3.25815323438334	3.00142170665477	8.45302599137179	3.17776850052654	11.5850535940442	7.6385796248378	10.3891415592678	7.90432905829241	8.53355518395302	3.06020137858947	10.6337829420363	9.77294844756602	5.84032931477259	9.61584535352283
301	sensitive	2.915264	8.89885791653907	5.19333456025342	3.09741713400057	3.057281184367	3.69035714004582	7.1601842199737	10.2983820222888	2.97859159248687	10.143133594702	8.64546955726483	9.16833918951052	2.79796924330235	9.39840953454157	11.1060993341547	9.48780192902208	5.9099252624834
302	sensitive	2.918475	7.05771067833496	3.34114518456904	2.97664753254688	2.85538462082202	3.90406079264895	8.40843014817903	3.55157649714914	10.0386760503286	9.1158908672237	8.4744356347511	10.3631548186006	3.04280707763491	3.20528117113052	11.0384041026724	8.11006885688491	5.59938455232825
303	sensitive	2.919968	10.9689855112251	10.4767123415939	3.01506894870894	3.02465989116646	7.50049920293295	9.31296447105854	4.41308755939682	3.02086645306083	9.95608871523761	8.19118849164505	8.47732393645089	3.05951936975358	10.0284603551556	11.9805338297849	9.99927399457805	5.73044712896907
304	sensitive	2.920136	5.66084235232296	3.57307611411208	3.13592369857111	2.9494580835615	5.49476333709179	8.51459630856251	8.10559482798856	2.97230859426408	8.83597891246335	7.5978690224451	8.95373179817353	2.83427164002496	10.3245853817897	10.4684258954823	7.65282905646238	4.29763613045986
305	sensitive	2.925553	3.86794533441855	3.48999904991942	3.69297950789745	3.45071274675722	5.96063237500159	3.4224966638209	10.4603834973348	3.05917211368829	9.83333532415596	6.26988221490756	9.48533324415405	3.49149512780407	3.19996075382941	9.32225532737608	4.52801347631853	6.58105676200861
306	sensitive	2.927463	3.86924835654396	2.76785189261185	3.87876850635685	2.76008412841776	3.93541123742923	3.27392498763052	3.96054446134781	9.17604458299375	10.8142722696522	10.4457742284258	8.74182921467363	3.09413807505697	11.2092135313126	4.61844802622723	2.88722861205619	4.64940048877846
307	sensitive	2.932663	4.07702188926894	3.49739565839651	3.12543443142376	2.97081610977657	3.23416266179405	4.6955770901097	4.05708252044275	8.0926466046528	10.5575541180966	9.58468608959627	9.02397614989676	3.04307002069444	11.8963228036213	6.34536675586119	2.93028201456212	4.86037984952699
308	sensitive	2.932979	10.1310259687877	8.51742490690501	2.91914687941999	3.08365028904064	5.52116428058724	7.20898019464537	10.2817774662877	2.85550003447789	8.22435307225426	6.59145096730243	3.74395699516298	3.06016150945439	3.08646401358729	11.544347953253	7.55381878815807	5.55453713683079
309	sensitive	2.933918	6.29373705711182	3.92804951995522	4.471006491277	2.84311904006887	3.58245447154098	8.74888198121872	9.03619480402391	2.98704612081747	8.97531304756211	8.36121747349119	5.16456499298935	3.03688272537987	3.04228429679097	7.74917325847431	4.19887622122881	7.6514573309181
310	sensitive	2.940014	5.87505195565739	4.66256162225451	2.89698144222555	3.03799675196612	8.5492437211203	3.34126939150072	3.56563603639147	3.45653189803977	9.11639310743961	7.82536725575279	9.28557960443247	3.16958982367096	5.39338071809672	11.3946393533124	6.94553072373396	3.98980003664828
311	sensitive	2.940683	10.0234938402562	3.44458291509418	3.08588955106487	3.13691860827787	9.78813675826089	4.09476775738148	4.13413640275522	9.02505581843178	9.01701218353651	5.44076136781454	6.20949198490418	3.01288715658263	7.84012269503518	11.0682621302479	4.80049582348225	5.83162210345395
312	sensitive	2.941413	8.20101152249384	3.68897616413533	3.7842725176292	3.04668797528567	4.13052954417938	5.97197880560524	10.6634557550776	2.84995318363496	5.49322390628613	3.85033770245415	3.40234911259972	3.12321203712875	3.41043413961323	10.213207511705	7.41028622151874	8.99760190933013
313	sensitive	2.942026	9.06046247312786	6.37258978671608	2.79578993761545	3.58634761355663	7.2687340496266	8.67421836871999	11.4799934703713	7.47218226879805	9.49126321971176	6.95507037137679	9.66047783481735	3.26379084791916	3.8574484034443	10.2625404124462	6.46674827578541	3.28305433282725
314	sensitive	2.945202	9.89444506050489	9.28807450126494	3.06037799041163	2.93143213389495	5.15816104306623	7.62375838275596	9.70337435107051	9.47819618762098	10.5369160606476	7.77329421933878	6.97157299708342	3.11855065821412	3.19737209405226	11.0918608437673	6.77584746445836	6.82484394735386
315	sensitive	2.95026	6.39549327743973	6.08399301851572	2.946487636097	2.97513268766066	10.5467693789198	3.34376995125431	6.23066713785882	7.94470760173549	9.80547684157914	6.96249797229291	6.3973886268033	2.84639182939464	9.60412098255244	10.0251837737854	6.08546031709713	5.39003650725435
316	sensitive	2.952791	11.589617305943	10.4325976244107	2.90151063177605	2.78386183315862	3.35155332438265	9.2973735893445	8.27165678463978	8.4402540709324	9.40213975744297	8.15936212039813	8.75549743178516	2.89707697996346	10.4688374763139	11.8337382395135	9.1140965075101	4.84701862985563
317	sensitive	2.953706	11.746928227758	11.4636167929419	3.0390821206054	2.97211736315564	10.0756112844055	3.26395916318532	8.00838253577906	7.9794216729942	8.56425505893148	5.80657869885747	8.01035236321334	2.80074235750884	9.49352503371259	12.0306655323532	8.47451574477553	7.08370217373022
318	sensitive	2.95389	8.80815676994595	7.0207569619526	3.48560665945563	3.91771417036416	7.74792031220767	11.2702396680576	9.4163879635648	2.76203746786597	8.78371687396621	6.61686726748622	9.97128109461492	3.46150320671131	5.16933597429748	9.24924895203661	7.37334320657196	7.79811018968679
319	sensitive	2.953974	10.95543058609	11.3636401973013	2.87204992193793	3.10371072113299	4.27707537955748	9.2472215848768	6.30994809763072	2.9537041897789	8.85334833863247	8.0880388544389	9.02602288708889	2.85096048328248	3.00999660165766	12.4613028993364	8.0774702659956	5.96311049285281
320	sensitive	2.954305	3.26056832497662	6.43969782685293	3.0454551497437	3.10830689196821	9.20327416424441	7.27299137763241	11.3197951281129	9.10972563679087	6.94470123326873	6.39053254197908	9.86885647719623	2.94375052922444	3.24470136399303	12.2827924389833	7.6857550032973	6.11286444848109
321	sensitive	2.957307	10.8663142085256	10.6045657615905	2.84487144010768	2.94079850007438	8.78235497042473	6.2935741414483	8.95548662394835	2.81198509005712	8.95448917949483	8.52942552479493	3.59282191532942	3.09817800057792	4.2757337864728	12.4007615120822	9.36775380652891	6.52614985152684
322	sensitive	2.964372	3.69092687706588	3.03261581387984	4.00108599968979	3.05945576821503	4.71786880848613	3.81693976846446	3.79651213407434	2.96718524874511	9.63383323305664	10.8421923163765	8.99801541585832	2.88072103926011	11.082697354726	4.2988436184018	4.11017521279492	5.12310056684043
323	sensitive	2.96454	6.69949917074931	4.98261440501706	3.73183150511581	2.80657154035788	8.71277559449673	4.33648204789079	5.55808022489108	3.0135716500886	10.4253999076032	7.83138149008374	6.49906247804897	2.98245019149933	10.6590968987273	8.00728280999406	4.92367966818643	5.86118718217519
324	sensitive	2.96488	8.13403425316136	7.76718883978896	3.1740959299482	2.79714168426282	4.65532385594505	10.3574924908888	7.24694322937936	7.82468692437396	9.12666826764754	6.89429914899952	10.0313466706299	2.83040341830051	10.895895950723	11.8119187216066	8.008239264451	4.35808841989284
325	sensitive	2.964895	6.47247609640393	3.11471426920663	2.97074791060308	2.81187363324877	4.61695090614987	5.69721961991865	4.98653554668813	6.89464119923075	10.1379599824711	8.13743455766088	9.81882052514238	3.04588887489292	5.42734769450376	8.86387719982289	3.40463375514159	5.41538153562092
326	sensitive	2.965702	6.90992026810653	6.61094616032236	3.00392781224432	3.10667796878688	5.37032060727915	11.2732849331127	11.4347737857164	3.01524077115432	5.37155889759961	5.10261079242945	6.08538187913666	3.20227581209117	3.05294595260718	12.0356472648023	8.96038626720367	8.15294602793891
327	sensitive	2.966142	4.67737759858025	4.17432966786769	3.00791074959523	3.26291644424875	4.66423141459433	11.6519529676956	11.2180928796841	3.45863606468114	9.49863532237866	8.13630788852243	10.0289376659743	2.99353931555846	3.08175749258463	8.23157430329772	4.8564344756171	8.15640456455693
328	sensitive	2.970584	5.49741390511561	3.50642674657487	6.96356062520371	3.13944057147753	4.64915746979421	3.20829763483326	12.5024175449949	2.70081873521532	7.57741868228064	3.57042148146053	8.87629977836676	3.04427471886055	3.13959390809161	10.5393734836922	3.71936962904403	7.85458435030596
329	sensitive	2.97297	7.11185297700627	4.59882178094362	3.04337669118893	3.07122730552435	3.7800321542065	3.20275248160514	10.8689795543634	2.96500771578073	8.58213112160957	7.28729371006285	7.52114215346965	2.73313079454299	4.8576931849351	11.3751474765977	7.49099115104682	5.75206724352751
330	sensitive	2.974934	8.34691209403201	8.26128956369653	6.21074891650042	7.65867195167428	11.0471278660088	3.34697860743853	7.65692281628834	2.79161033116892	10.1534698355385	8.17567343037971	5.36802312801327	3.09481659385186	4.85139928882615	12.7041104010127	9.51081352478782	5.93532402861942
331	sensitive	2.977843	8.59461332164874	10.1088527959641	3.3266794881273	3.34028622143364	9.18878356680429	6.0594553932654	5.93737173032526	2.94826536698704	10.3580056968186	8.32444070058869	7.74575565817209	3.1649837322062	4.5495939333857	12.6224967644851	10.014256726119	7.22800792705898
332	sensitive	2.979663	8.14428493648219	4.54536838350792	3.41746516296667	3.10227101982651	4.0490274659767	7.81481294632583	10.9175834300654	2.81270955570897	9.02386054715549	8.66821101751271	9.45477086562349	3.10941046572581	3.24439228265205	12.2146948136945	8.72244375044134	8.01147195166692
333	sensitive	2.981486	9.28641891336634	6.8031834761343	3.3285782948724	3.08148830849315	5.2918580509022	9.53614115020936	4.07146929180474	2.91897847277181	9.59418865587293	7.68534225849337	10.2502528099186	3.08623624018493	3.34206472930708	9.85911306302235	7.70298390005253	5.34936854191449
334	sensitive	2.985034	6.59377258756255	2.98326831643241	3.14019350368331	2.9336119329038	3.35283115300712	9.69646795181881	11.9096889110366	3.13870951893279	6.63726716100391	3.07178562136806	6.4779932398595	2.96781444093286	3.14579596025556	9.89759101774249	3.73691115666723	9.64126845353115
335	sensitive	2.985946	4.51843536389192	3.51503557602869	2.91174514484289	3.0708244446072	4.01840511473921	8.0093058945434	9.46486091571449	7.20040184372231	9.21316625713922	7.61185440237356	10.1941648673611	2.93553433914417	10.883238675599	7.77861561738285	5.42685932482074	6.00359592742638
336	sensitive	2.990367	8.65623093669551	8.83799026602992	3.35579657713088	3.19657304103407	7.59029497931677	5.24038093552746	8.63791266583539	2.74086239682206	9.25807623208629	8.04379336858415	7.63691729584617	2.99045970486028	4.91670763037656	11.7278515916943	8.96212677635593	6.94538378367539
337	sensitive	2.992151	7.99207969481757	3.07623503356856	2.9264951436995	2.84469430830904	7.19407397116685	3.47382881550172	4.31168262181118	2.7355888272267	9.73703224646804	9.10680038314205	10.569371402625	2.9142833844126	3.88072630954968	7.35930973766189	3.37445369837915	5.86657535419614
338	sensitive	2.99377	4.30183492729865	4.84857886364874	2.91846761572925	3.35643385367176	7.1118014086098	5.82678729880777	11.4906650054039	9.0452541401878	8.7767493836652	8.55895299850515	10.4751847136085	9.46205243105111	11.352398678666	12.3990598750355	7.41292766709678	5.81273173985272
339	sensitive	2.995706	4.67322601614751	3.43819214375699	3.17386437287051	3.06114055171166	3.64201548361193	10.3674881180888	7.9647552111187	2.62989346991679	10.3679699476338	8.85077373692502	7.97164710350451	3.08247279890786	10.3884052641944	10.3899863908083	4.47281076625099	3.84853661861935
340	sensitive	2.995918	6.90782237549828	3.28150151801512	2.97781489581715	2.97930436044414	3.77169398166384	7.13539772322415	4.75050969338598	8.0285396954603	10.0674099721212	8.74417345375339	9.42133361652828	3.2431651685651	11.1163640226715	7.86754404150934	7.23381949298565	4.48487571406582
341	sensitive	2.997037	3.49024321059213	3.02493138564134	3.18008619822939	2.84879023558344	4.09634682934974	3.24147044754934	4.01434054360477	9.14386841100813	10.3356301464745	8.67600627336121	8.75699101963825	3.2456469156503	10.4640478892132	5.18440249314085	3.09812978282427	4.35133853731202
342	sensitive	2.998852	9.02706783235952	3.59466499059484	3.04204297363826	2.97568444648061	3.60069674768968	10.8933362196187	12.5650752622558	3.08484139883605	9.94767580579193	8.24556106051827	9.26158025940348	3.04937391858568	3.21144890260529	7.50228587184804	6.93680393187092	6.29265457198915
343	sensitive	2.999972	5.02658936769978	2.86637033001863	3.21628954211248	3.12819357974875	7.20007753499375	3.13505035813101	4.84783304271682	2.74408199985967	10.6532971506747	8.77010165646833	9.73356904115122	3.30439668301951	3.35658778095009	7.73987141669719	5.92658543067815	6.85807223235037
344	sensitive	3.002512	5.67427389025625	4.12828106847079	4.63680114961055	2.90186229585035	3.9225763312699	8.75131119052319	13.2645455521116	4.14907969869534	10.5203774516266	8.47703738016033	9.27549907022269	3.11052833126805	6.78940577426154	7.81526580174129	5.48151571103538	5.36146688168858
345	sensitive	3.004076	9.93173069346412	9.67169229459204	3.50029518079961	3.00010640272226	7.15684957573476	6.75439917125024	7.8318953082067	9.76143633315227	9.55284819404055	7.25123891882975	6.86964997746085	2.97777630011958	3.68438400298029	10.4014831010349	6.45217068208971	6.22938070869737
346	sensitive	3.012649	9.45744522797888	4.1812384117276	2.93533933692307	2.99993843248932	4.49019777630273	6.28011876625251	9.87381149965073	8.0022081692442	10.2758566486572	7.4647916673549	8.39237228563398	2.84978274748227	3.33711524015352	11.8470241897154	7.96367151501217	6.38263249211722
347	sensitive	3.015834	7.46139970955445	5.32259740925879	2.89372335026904	3.14453832370753	4.45869314070672	3.76731188578721	3.40805394741918	2.74898426286754	11.5949424078554	9.70284378759206	8.766193932581	3.76571969129304	10.3877232377668	10.7645452241294	8.34235558286372	4.69978700362958
348	sensitive	3.018276	10.0127962374737	7.90976910457618	3.36639801131574	3.05791991343533	4.03405101991536	8.76355324798294	10.9027128806909	3.47304342573241	10.4554113771125	7.32123308952899	8.76775532220493	2.70321918319441	9.79458483905403	12.6093101081505	9.4089197528946	7.51147158070608
349	sensitive	3.028216	4.79361140109648	3.79104360983745	2.83516819230838	4.93736974321707	3.89727955444028	5.09470922529715	9.05697361352172	3.30401060280951	11.5210798207039	9.60687777936749	8.15359612489088	2.93454592124371	3.70674047122472	10.1892356366059	6.97232873013401	6.57349225817948
350	sensitive	3.029095	4.37109487653955	3.34928720608416	2.96189945261374	2.88457721909533	3.95709512469485	3.35635248583513	3.7923945792607	9.35456481372296	10.4945417280976	7.62985152292196	9.07593701084457	3.12843314073367	10.6474214267423	9.33671343815543	6.48756144180467	5.09146372810369
351	sensitive	3.032184	8.2745667228776	5.30418007006815	9.08270124969158	3.1838789550109	8.55263895044768	4.50560212678704	9.54003029429758	3.06512326057545	9.98537711454104	7.8834759696369	7.8835855167792	2.93014822885071	2.917642545118	10.1646637389911	7.63050065037753	5.56333601309062
352	sensitive	3.042037	4.5639974397595	5.35329596933933	3.15165249494448	3.23565663437312	5.69517254070533	3.19162298886565	6.55212307507707	4.6159130322833	10.0478723017354	7.5828959819136	9.18995933066914	3.13219082946498	5.33682555667416	7.59128299700195	4.88166514122315	6.94395183668957
353	sensitive	3.045552	7.08086226224814	6.52146786273498	3.20182841083804	3.46386830152935	9.67505321419915	3.40413492551207	8.12903065230644	9.0516809569016	10.6717264894455	8.37206775653209	9.53874440412973	3.0016416524493	4.5159529422708	10.960679775051	8.32144238535365	5.78878086023722
354	sensitive	3.047811	6.33826128676222	3.38531814033702	2.87693869287783	2.9097864178244	5.36869642174318	11.8327756319493	10.6324990998291	8.67035437571175	7.89815702987482	6.75147492742509	8.6971760717311	2.89693275893887	10.850839016305	11.5406605544659	8.35285206022547	8.35800084744743
355	sensitive	3.051889	7.25341624373832	6.11004176721275	3.06887612356532	2.81078133298815	9.16495363565093	4.08673621298232	3.48631229729649	3.04779447219758	10.0224823729037	9.27246988363188	9.23382900544336	2.93930808605832	3.55700257461539	11.9059292390271	7.94359138887487	5.86366371056366
356	sensitive	3.05203	7.80724691958441	3.79578657538388	2.99899698682434	3.3209579935429	6.97641064558451	7.36933263033482	9.03258601465661	2.88507120195979	9.9473499319039	7.35632770645957	6.48258220095084	3.30268152466497	7.10410875350352	8.7741891768929	6.5160128925749	7.01788437683416
357	sensitive	3.062105	3.22416680982258	3.35625346771653	2.67486839423108	3.16025904788761	3.84947266035559	8.690774583779	11.4340145361449	2.82493647586679	8.72259716326069	7.63268841123127	9.5134377710616	3.5681616070104	10.2215419787031	7.64347444632892	5.60269077691301	8.53179063644941
358	sensitive	3.063749	10.4717022642744	3.75862882080238	3.07547292964419	2.9819466570372	3.95617199772353	10.6755282971042	8.39453653413713	3.05999821443908	8.67664826831474	7.06919633269137	9.70271538162863	3.09645926582941	10.465504441884	11.3839235696932	6.34379388292509	8.28090701955007
359	sensitive	3.064707	6.43233892989454	3.97829832825487	3.38604216627485	6.87285601537971	5.12293733790808	9.90038157466286	4.13916344043351	3.01190424549014	9.47394304837159	8.93033143146172	9.98416300651154	3.1632835883834	10.3277344720781	11.3963316420908	8.26039885568693	6.21919787922764
360	sensitive	3.064888	6.2949012260416	4.44077140583952	3.51743621017895	3.07485836720509	5.48193249596272	6.65170949366957	10.4547055114019	3.15910970360454	9.71004873448669	8.77605871850029	8.7065908147132	3.05657932042325	7.14369208546509	12.1075926378691	8.07950622723497	5.09179953459327
361	sensitive	3.067025	7.83008944437131	6.78574512644139	2.73020600622429	2.86081021419799	3.53317062105308	12.0260373282187	12.1918954760004	3.04102299893203	9.89134725556252	7.86163659312907	11.436179591672	2.91517559166569	10.7357383400103	9.17410983740517	4.43494730327866	6.41395390914367
362	sensitive	3.075019	8.67107953264846	9.16312738539046	3.19988811437449	3.21151551430704	9.78062686192478	11.4560343939762	10.5681447754226	9.073282884557	8.87991213031334	9.00038085902729	6.85789974559325	2.96537573278267	9.72856659048682	10.1814031875554	4.44730986391518	6.93856212335945
363	sensitive	3.078655	6.48953641546459	4.75041148553955	3.21707269496217	3.00171935410578	5.09911034203319	6.47755094941646	11.3860164428835	2.68728340431253	9.54750464011611	7.00018133556822	9.64753871069557	2.87521641865473	3.15294217707184	10.2748294467621	7.66343124885627	4.967872274585
364	sensitive	3.083173	10.8808660229584	9.59304103190195	2.69535952165862	3.03466797855246	6.74693719024107	7.55596865184272	5.63879595529095	2.73686320673527	9.36192205016499	7.99554297537007	10.88535568676	3.11160030623404	3.29009638398715	12.1703324631445	9.82845997565518	6.19358774794899
365	sensitive	3.083728	7.87259634972021	8.90457536524295	2.94676152971487	6.90318601009847	8.50712172493824	5.86646565920597	9.73774146666401	2.99079556416554	7.47718680951379	7.23714207412854	10.0979765278921	5.32341731173542	3.20441641929123	12.0097907240499	8.54520923065837	6.23089901754836
366	sensitive	3.084013	3.97411068259049	3.55153325536788	3.3680301912475	2.95568015971671	4.49626881017866	3.08137921665185	12.1084956316681	2.69123207838983	5.82535389031366	6.13262309835676	8.66791784090895	2.91003627363299	6.76883370388753	10.1188688254311	5.13369959904226	7.38500094531017
367	sensitive	3.087485	6.06666276388144	3.55177905465192	3.105438330121	3.24157987032433	4.46460984045911	10.2255930104037	6.49809676059599	3.53608196321417	6.25996953737222	5.83520497778343	6.333189392503	3.06948344291881	8.93851181353405	10.428561216912	3.95513281623814	9.04293597935713
368	sensitive	3.094668	8.77312648022414	8.80137760357718	3.0167702572854	6.46474749341958	9.661689128588	6.85539218110486	9.77522376067618	2.8861649384624	8.61731173642064	5.62187936593228	11.1480696128551	2.9280529057722	3.49897243874013	10.0935036187715	8.44619803286944	5.18541524643271
369	sensitive	3.095481	9.44183330604116	10.1487576910857	7.81483707700204	5.82934365296731	10.5453364796264	3.00096078117226	9.87866651887975	2.82440696149574	9.77482557858925	6.53191046884399	3.08999375493714	2.92943333265992	3.04112984440187	7.66001447618095	8.45693352247899	5.6721548170363
370	sensitive	3.09641	8.14927135984236	5.1679277648016	2.91186817376766	2.99714276206493	9.98619621878267	3.70501926811133	5.86339575866016	6.52559307363557	10.3803947885465	7.53365994509388	10.1126553364975	3.74655947571135	4.72477354598481	9.18340169935142	9.79062255546004	5.20990269167453
371	sensitive	3.096462	9.97103268078259	3.88627766429252	5.74521988706504	6.00463002393225	4.09784255128262	4.5633801333957	9.07469645531997	8.75887929102815	10.0935548739463	8.77721403917084	9.67920670875009	3.02848632957473	9.45445476069197	9.8502442812866	6.8213834808058	5.20835333009239
372	sensitive	3.098047	9.17589395372635	8.65896749138764	3.23562950921281	3.19833327377746	5.36263264436423	10.4160680125261	5.34491834219473	7.25700654210261	9.31069495574549	9.12070325281249	9.67109748363191	3.15026500666597	10.4219907844457	11.7570932181907	9.16800122332567	5.96881844760485
373	sensitive	3.098753	5.35713659688606	3.08251177210587	3.29397794834162	3.1505229832649	3.75815676609973	10.4694229094903	9.26002052727766	2.98089872066962	9.09926305409218	6.99184451364044	9.44026554733777	3.71574931905231	3.19256339411391	7.30911734900844	6.55125298335764	6.42659992099069
374	sensitive	3.103235	9.81340593654519	10.7494675032055	3.01140469499562	3.06540750975705	10.5880834122131	8.10592308141495	7.6298870295174	7.99728973694448	6.47538019562389	6.76837297082249	10.0152275519154	2.87071594422213	8.37277407134632	12.6294351914839	9.54783238069065	5.12516936694942
375	sensitive	3.10375	6.6719256687712	3.80260928824611	3.33439416426787	2.96479862068444	4.35181798415135	10.7687951505828	11.4781076499909	2.81040138035776	7.96643006889255	8.10154000436201	8.09794716175076	2.93060656419663	9.85057917744846	12.1855780666623	7.89428066249296	6.39995387261534
376	sensitive	3.106855	8.74490134176926	7.10310277214138	2.7361960563834	2.88659272931987	3.50189419333029	7.69705204262725	3.53581950245193	2.86690807847395	10.8375623735845	8.80515753399085	11.6727814484763	2.85805275414643	5.2173376262149	11.1126049813808	7.8314820421411	4.43933053792198
377	sensitive	3.112919	7.45769677302424	7.46903524910277	3.17766926793385	3.39253791368887	9.30517190156473	9.81440181660186	10.6520279931405	3.36059341140929	9.07536338839097	8.74950498124828	10.171067487286	3.16637300121203	2.99252042280637	10.1557222877677	7.30695991729346	7.32337756007124
378	sensitive	3.115728	7.21802908687245	3.69210018977969	3.24291437432578	2.6580223529937	4.02836510498184	11.5332896219517	10.7895092013385	2.76280572710778	8.27281158638367	7.27516291416696	8.13408496031366	2.99937510742546	10.0938267040173	7.67021872055841	4.68684499272743	7.95237126420889
379	sensitive	3.11926	11.3687163902509	9.91670776991866	5.24252350455258	3.67190832707988	11.4574995615434	4.63943980106639	8.65899317153394	2.97041245818669	10.3767166440538	7.87139155638997	8.38650524946346	2.91082601231193	3.08598459693776	11.6791445073451	9.24232327015389	5.70055542492811
380	sensitive	3.123817	5.5138604395454	3.67668038464853	3.48047522936329	5.32373583535385	6.74228051742718	6.10187010125277	4.33256751126507	3.02104358963796	9.80338876159906	9.46164328473358	10.7197095582196	2.95387928861222	9.80819702532963	11.2711721437811	7.78083933023027	4.42258169834639
381	sensitive	3.126043	6.18701812620338	3.64476381264878	3.18207942577831	2.91729006170973	4.27578495967509	5.43468760346679	7.65392616597328	7.86864002658204	9.43441779691459	7.80671264214712	9.77197527236171	2.78491937385273	10.5854912736062	7.4609754866909	3.79425511798789	4.7050912251382
382	sensitive	3.127378	3.56928035224083	4.57564771559738	3.16635843267477	3.51665467676798	4.05729832439025	5.92846119604254	11.8871631998218	5.8687693961611	9.21381406578734	7.44619173854188	4.09337965267646	3.13277292334675	3.5391604511246	7.52830974410201	5.1141459934417	6.93861424696844
383	sensitive	3.127536	7.80541533745146	7.48086927189182	3.36081464044084	2.78860765196685	9.5100126144714	11.8709866159099	10.3395753580165	9.04951688687073	9.08374386757297	6.65056792466317	8.16971421353855	3.01277708679003	11.0503115657092	12.1584066621311	8.83281370023388	6.77435195687912
384	sensitive	3.131355	6.10403113199518	5.73957995695997	3.55465114521344	3.11883134845876	4.17151500226353	3.56439196139716	10.0642979062334	2.94504612693938	10.264123869095	5.55751500308644	7.81485735103121	3.10674434541791	3.22234570056863	11.9520100387667	8.92836636018402	4.61061624704154
385	sensitive	3.133406	8.36830647503263	6.04697935118738	4.94392545829762	6.30792934373372	5.08294301791428	9.08061756157398	10.1441002926824	2.89285556764429	8.23370942666818	6.14118718841688	4.08085033030507	2.94822548904241	3.21414814714977	11.5108803861504	7.72677606408582	6.22150458607966
386	sensitive	3.134726	8.72244990893426	6.43208586233808	3.08223481783313	3.12826973961381	8.82187405165276	3.92394426492281	11.91856007974	5.20463952652885	9.46843961328334	7.6266520839633	3.43508375240602	2.9308506363342	3.01954966047736	11.2401310329033	7.57822260657628	6.65159038118889
387	sensitive	3.146342	10.1865802103634	9.24487527915874	3.74390192296066	3.03934645008548	7.25084456811221	5.67067837913389	3.90847449151371	8.69031611292856	9.13518413272128	8.24299162191495	8.54817820886854	3.31196327201198	10.5843018643091	12.6642749157758	9.3468296033002	5.38859351942656
388	sensitive	3.149583	9.90874786329886	4.59528252076216	3.02626987337682	2.96366167331029	9.45596253090786	5.47345668508893	4.60106575954136	2.762143695485	9.08857716939858	7.94447777832457	10.0806205724916	3.19854468374107	3.07537737613869	10.2906451371314	7.45822436097974	5.44630391177605
389	sensitive	3.150674	10.2599575460646	9.8293258063241	3.25314445229483	2.70113459245166	11.6699128087197	8.1413612761588	10.8238872076766	3.02544859684982	9.2449489944543	4.3937548238357	8.91881697891711	2.85293982516621	3.19233698669078	9.45732755733403	5.45729130255611	6.87220730965308
390	sensitive	3.158152	10.1915810196707	5.74101374185606	3.06799328705452	2.93327031199176	3.7911554362325	11.4336958576047	11.6581095647629	2.77647255358365	9.83405830105163	8.12452891945463	9.42740608272018	3.20362840667199	4.29599128403593	9.03878608303668	5.31385592559403	7.88472582262801
391	sensitive	3.161502	6.27582416935918	4.16542824648123	2.96708461292306	6.08147921311535	10.4684851384204	4.2504573216174	11.0492154527508	2.94119081105845	10.0667867310854	7.19145141156923	7.1552191892848	2.99167202705935	3.0855421311665	11.7756830185621	8.7762515850594	5.96416500348865
392	sensitive	3.161636	4.08786460704347	3.1396788202396	3.92447838685086	2.89406114114946	5.18676645584803	3.71726369054641	4.62777185771417	2.82453215049951	10.8530564986073	7.80138614408797	7.91302565265588	2.90210026308959	8.27723214997696	9.75871645114345	7.46935512738212	5.27005572839431
393	sensitive	3.163943	6.11354548692895	2.84198845428233	2.79164824038296	3.02134894162628	4.46106972400704	8.34644513660313	6.77055802100107	8.16064969354907	8.22230808746196	8.07079728632189	8.59474503022365	3.03844231625967	10.3556145723945	9.33656389910804	4.12528760191964	5.37038410674419
394	sensitive	3.166829	7.99046631325541	5.83508846409728	3.18923319883861	2.94275401505929	4.45822727329872	8.50291173144831	4.67081609278233	2.98360334798838	10.4992659390644	9.48505531793861	11.8946809900247	2.87668598966815	10.0387652279558	11.2419081613521	7.73666593793926	4.88536195785696
395	sensitive	3.167274	8.59789713611653	6.02227555546837	2.91311097705921	2.87080510538296	3.66662489725855	11.3833952997792	9.95655367486513	4.44716409968955	6.33809762861601	6.81010826619493	4.52938573170159	3.23075947818014	10.4228431431226	11.7320617193213	8.53477393582411	7.57418404908457
396	sensitive	3.168306	6.95320891694801	5.16634505867015	2.95078943890847	2.90792517633885	3.65556170537806	10.7756043442072	6.63396719726003	2.98775634471207	10.4627579006848	8.19308910758943	7.69573988478277	3.18923906805456	10.1802299780777	10.8368238835298	8.86661480432768	6.95608661659601
397	sensitive	3.182744	6.32099942195953	5.30032142946328	3.23923034650734	3.28975571158427	3.88697273477743	6.36875976861695	11.2557985890767	3.26826414813307	7.11849747849704	4.71787351122434	10.4019842392961	3.17734296320738	3.49761804572143	12.3502401330176	8.84860616747097	5.66786303869497
398	sensitive	3.194278	7.94815065412514	6.92245879548521	3.05634613969479	2.80755136588553	7.62532406016305	8.97593688506899	8.69768081987037	2.69013973601111	10.409176579339	8.325370151047	9.5821769901574	2.89434707778386	3.23420774336853	6.10788233658133	4.42352797933888	8.14592663307339
399	sensitive	3.21041	8.21949052347761	9.00991934994953	3.1409740847622	8.46462194420017	9.6851040597099	3.0684687825619	10.609050505948	2.73796389245002	10.3033423713569	7.43566977737157	3.82426216564686	2.89397883369163	3.09620168367032	11.8919787103843	9.0871658986927	5.25709294882815
400	sensitive	3.222708	7.96290085200093	6.7182852230745	3.08485351883095	3.67302236461538	4.88769267544141	5.82402331009833	10.5680191993408	2.9093782300803	10.0090651866599	8.1837561244242	9.36989098738897	2.96344949674169	10.4870720729029	12.1159812434079	8.29119855189762	5.45663051834228
401	sensitive	3.223727	9.83690494275372	8.53698053714013	3.20641791685867	2.79865124729629	3.91973982411788	4.39645834079416	10.5349898779715	2.69634797011282	9.88685613094629	6.836202427809	5.64909837087201	3.06722813211038	3.1321611268146	11.9112729123147	8.59034625307442	8.31088231058526
402	sensitive	3.235064	4.5604052737482	3.63524915698619	3.71776904303678	3.06120469225426	3.88247871335526	10.5481051825679	9.29373164776433	2.83964899792262	6.37045857824195	5.94683680613041	3.21109355322192	3.2239267149536	3.24224784860789	11.0571139010922	8.25640121474619	6.70462650674682
403	sensitive	3.235599	3.3646240699924	3.07102054521828	2.89204938643161	2.93661170510593	4.20287296654745	5.02027137294764	8.45649031677726	7.91121917393483	9.47500285567445	10.1979946522981	8.51990014841313	3.05316828376176	10.7658834570318	5.74593513219515	2.75884692138028	4.7167449691083
404	sensitive	3.241618	11.6467655843422	11.1038540314304	3.04560935017032	2.96798109250838	6.90343608357485	8.96896273770763	4.34520992523594	6.36082088805258	9.70360332184609	8.0904968522775	10.1540645762832	2.87889625162137	9.38531946230421	12.8820812923706	9.00675515232267	4.63161579818822
405	sensitive	3.248666	7.46722657652294	4.55897380227232	2.9696323847682	3.0256962182988	5.14520036112541	12.7993546732768	12.1222055006307	2.87091676472407	10.0875726644102	6.62222354720387	8.60596325938192	2.89467135484821	5.34907387527174	9.46207167946574	5.83483499585416	6.50352011116874
406	sensitive	3.254932	6.23398946352976	3.71661345477336	4.38127977100489	5.07284334849442	10.7817752597941	5.08090333863699	10.7362871988006	2.82537538846746	8.34728715644153	6.11251340398983	5.21591802745177	3.04763487848499	3.27139509371026	12.3054103541802	7.69827957429972	9.41110818427026
407	sensitive	3.271951	11.91250850021	11.6225410435136	3.25566085686764	3.04307270810239	3.8074286961278	7.62199685777782	10.9008470581363	2.74394221852925	7.63739450451878	4.67379643207765	9.9612428009851	2.94116073431529	3.54198315747921	12.6637633405456	8.68850780849943	6.32437174157279
408	sensitive	3.273859	8.1414995276272	3.83509952109279	3.3725252885168	2.83735991328336	6.57148818619299	5.12156520906271	5.28402953956644	2.71437573812373	5.83074497869928	4.65958461839128	6.74394840951613	3.00812548480822	3.52021456264188	10.6768602935501	8.18894094639016	4.6575681191162
409	sensitive	3.276761	7.25845157777451	3.81885639201776	3.2280861404024	3.17674410512514	4.15893502753685	7.35973808199752	5.94743905286915	5.5501503921654	9.60737443999507	8.79892590552699	9.39678324617422	2.99080913018407	3.24141194875346	9.32289355928825	5.34407774920226	5.09465296484833
410	sensitive	3.295735	7.36773016540057	4.21192044208172	3.19077633818455	3.00586596515283	4.52282187611637	8.12485501769022	9.95165904959245	2.98928989092325	10.1239541250218	7.68316346162524	9.15606484416393	2.94265321826591	8.23577964685021	8.42820550287142	7.53176577099687	8.85376257510268
411	sensitive	3.30383	6.76060698487795	7.94294898570391	3.47436586296922	3.75584214734223	7.7942847116268	10.1708014487204	9.24325281028491	6.64360967726072	8.77848743956386	7.63858230379082	9.38021228184072	3.01226750982897	9.61940315504862	11.9053104611119	7.83052466422984	5.96001665131076
412	sensitive	3.332811	5.66012332914122	5.1877380573781	2.9211687970774	3.25579167336705	8.2583061559731	9.8741295898454	6.40464658001926	2.76549953884836	6.31353029400306	4.90046198035503	11.1412656873433	3.33680878423313	3.17386814134345	11.0504988952331	6.87343100778392	6.57189596948876
413	sensitive	3.340817	8.9938841418464	3.56160767380049	3.52660900014831	2.73810381049858	4.3447613382202	8.03660153887374	5.10766113789492	2.73564037559717	10.105834724171	8.23961017459543	8.80810117507023	2.98315709239773	3.63768238476115	12.8944315814301	9.95454657362148	5.92944399346095
414	sensitive	3.344323	6.82076138360732	4.74107701857223	3.09674871728555	2.8720291503376	5.13681350654814	10.3255377905576	11.1773594260209	4.11331709983254	8.45360777748675	6.75688946058625	10.3346653614791	2.92497534796782	11.1799354000543	11.339125833397	7.3716230300102	4.88564053170658
415	sensitive	3.346429	5.6089036180348	3.7240872117966	2.94835637931571	2.84320833647645	4.92924439702638	7.34302518317721	4.54253476369076	8.15728423903271	10.1230555346176	8.63776485099734	10.7756192916829	3.49900076250281	10.4676965855551	9.01817587476219	6.22500460170792	4.64784969123695
416	sensitive	3.350781	9.58052382369792	8.35496894450018	8.58165049448088	3.26805441111612	9.45385015713878	3.37722845298727	11.4375877779003	2.91669696788251	8.78895495479616	6.05873096235103	3.29178603972138	3.24618411680613	3.0774828844971	10.9422489492355	6.252129036361	6.52192799402196
417	sensitive	3.351054	9.06788757404364	3.3089771640577	3.04578293537987	3.00813752139835	6.89985612524146	7.96672577012187	4.86006796352874	8.5919277321393	10.0653827581169	8.36498422810704	8.30275659561467	2.87320235708051	9.09207592105983	11.6543087948302	9.5660949734528	5.1152913675395
418	sensitive	3.353768	8.2755261909001	3.41961423115131	2.79879670944801	2.72158650618167	3.42263433606716	4.0534339179842	3.81294147325083	7.91209147886032	11.2122850081867	8.55405083861666	4.99178161924515	3.00742135113967	10.3627413009159	11.6000983810068	8.15408743089342	6.1570339928298
419	sensitive	3.361335	9.04163903987184	7.37561348671644	3.15725398099619	3.58868583566783	3.82610337375774	11.4366247385406	4.54160488075841	2.95621268319266	9.1420837083713	8.17663079872449	8.5416761359194	2.93049582739891	7.23169568435048	10.4876099550543	9.81857665197723	4.6287918952261
420	sensitive	3.368266	6.75954535848883	6.88107221910414	3.26713844296174	2.99061400909503	9.6470333852095	11.6753570994091	4.94923757457274	3.41284233628008	9.65873863777443	8.43175889096841	10.426124371033	2.99138633947757	5.67460505401047	9.89341911553701	6.2338276373826	7.85686541162148
421	sensitive	3.380742	9.59277829367772	9.25145849224836	3.12353066927108	2.84501938995633	7.75370478123126	11.5027386186787	7.05200428130014	7.52827276176674	9.05546704141652	8.45892514860359	9.1924556474337	3.18430398687702	11.204081998244	12.6449738612265	9.73384006467957	6.90475930984793
422	sensitive	3.387117	7.56987061520193	7.04861984201382	4.05840672002445	2.86878471714372	3.90036763327767	3.04750020206098	3.79773992278095	2.72772572331472	8.80366375637524	9.02432039664269	11.4176730809646	2.82495382841982	10.3931783826785	10.523789753773	6.44110082880885	4.39665011915006
423	sensitive	3.392488	6.99620540901476	6.95771921826135	3.64240166020362	2.96729471867545	6.90162024183676	3.26203665185975	12.0031210121129	2.62665713895595	10.276337692644	6.46777424287682	10.5596629480714	3.01193512695638	3.05958257244533	9.76883796713506	6.81696073570081	5.8820304152584
424	sensitive	3.393269	9.31692173223449	10.1441858743157	3.23213337999641	3.76778478266601	8.6906940944753	3.96966988836354	3.95980729898492	2.73052792663427	9.15105457347037	7.67216686263555	6.23055434680178	2.95450822077514	8.8786090901221	12.047585541446	9.20069026888204	6.16509311412945
425	sensitive	3.422248	6.34226954694182	4.21622365323853	3.01819529214097	2.89041138526768	8.87275231367976	3.13960878406691	3.98190900901628	7.96229247639628	10.5251902057884	9.34665319923943	8.97018779795833	3.17397462744432	9.09804680286012	10.187117577841	6.99963950967446	5.27496455454429
426	sensitive	3.424218	6.41014824940491	3.8305019492362	3.18288182156897	3.1562773851184	3.66131391149551	5.07746960394421	4.85293028370439	7.92380978552361	9.49500081670558	8.69810217029004	10.1502548787609	3.10239026176502	10.7558871580428	11.5638088969268	7.85133997970967	4.37931391562279
427	sensitive	3.4302	7.70405368205318	5.73241904185963	2.95410715584368	2.84275368608643	3.29098889079559	6.72518882011377	7.38538893155136	2.76063530735573	7.41159034651513	7.61061203622411	11.1094156925635	2.88260230810235	9.98585477105904	12.3706555204062	9.06940197541821	4.45571075581916
428	sensitive	3.444383	3.49251040979818	4.58390381269754	2.89706449465534	2.93221519039097	4.76128193599568	5.39812604004624	11.2301601472452	2.71811495569756	10.2834952635231	8.37982053483221	8.88702800653324	3.10136513108185	3.00936963340022	7.70957446790938	5.56810931109489	7.66840347036907
429	sensitive	3.450474	3.42138270726868	4.94252834817744	3.11082425457153	4.29350159535371	3.6676783025641	10.1837874593401	12.6124181702411	9.14860092292469	6.28751440298129	4.01017413360464	6.08878912072232	3.01924487165332	10.9363587310398	11.6054844713628	6.80071947653557	8.4627673751531
430	sensitive	3.454311	7.15804560130041	4.15746415209618	3.16847493081597	2.82421631649783	7.12928060059812	3.61297827713497	11.3122194948193	2.76696096137675	9.83477013933513	7.93631597258486	6.75146888262564	2.91173312358445	3.11481862052688	9.66268265315808	6.58943573740662	4.81657180247264
431	sensitive	3.465797	8.16821925384645	10.797896271914	10.1166006032508	11.5473713375127	11.3011360396487	3.42483757877634	4.82787680559137	2.77736209545629	11.5107772596115	7.14000571959411	7.18912948187519	10.5624769161083	3.16567966721371	12.5757094717929	10.1631477964912	5.25985981347724
432	sensitive	3.482045	4.87829286211127	3.18312305159052	2.80260306170736	3.23661136768405	3.98932376494681	7.22198579654967	8.27624291780538	3.07821845123181	10.6158310876052	7.69958829609618	6.68928626304052	3.15193800184134	5.25792850081841	9.54928807871307	4.69697096234902	6.70388248406485
433	sensitive	3.496663	5.14866284557698	3.74389178642738	2.85617805162747	2.80764592304634	3.17840839840384	4.06621373758854	4.01381576943332	9.13397053762495	10.9679706168833	9.56878878346289	10.2775313222174	2.93632981016394	10.828651603349	5.52287729344702	3.62779966252554	4.75222506525913
434	sensitive	3.533073	10.5474148224556	8.89018646398579	3.61513798199527	5.81803985145431	9.08692155703883	6.61210395082076	5.84051193178214	2.90857327232526	9.5780510788409	8.9417469687938	3.00884600069702	3.1675467646288	2.99436362318525	10.6954848893517	8.10710973247973	4.535837638082
435	sensitive	3.540976	4.65327340226428	3.72597050868933	3.14933670095232	3.09619185231342	11.3272111508709	5.24507682651574	8.49358738469178	2.84726451277035	10.3425522916616	8.05355657518919	6.74180335957052	3.32226029655357	3.24534950482505	10.2397886542919	5.98478462267661	6.15027548615865
436	sensitive	3.662788	9.7326603093323	8.36004578591954	2.98545911970551	7.73678917070088	10.0904255252827	5.03013432366298	10.3851739584917	2.91007075318274	9.8057219955325	6.9112385884049	8.49274094313702	2.89003231695348	3.18181189277609	12.1129742495676	8.89133149193212	5.48559535011082
437	sensitive	3.6861	7.5384484179246	3.29212350180436	2.88878077520512	2.79863735116859	5.03783438555877	3.4353977114434	7.82687692630406	9.83562710515536	9.45911279566094	8.46525692213876	7.3093767180781	3.36204193395341	10.7688323292866	6.36639398432879	3.26238194062375	4.32900243083163
438	sensitive	3.694699	8.93020115601935	6.57598354749003	2.72830651245518	3.18213661363708	3.34294226090053	9.61748722430939	9.56045420449966	2.98566488969879	7.70333959675652	8.23349129948226	8.89109212645782	2.98616029276894	3.82908400991153	12.0855188307209	8.38320901993018	6.70398532877954
439	sensitive	3.810047	4.66065472122604	3.19807000174718	3.41393526458813	2.86807127290033	4.21816605330513	4.4586562259146	9.43389326486936	2.96286872716273	8.96886625899764	5.30822943103582	9.78709762179003	3.03854558879478	3.73347701242811	8.11720904580807	4.18150376959806	8.32689293794663
440	sensitive	3.814163	6.47839807757825	7.29911356023014	3.47395591651713	2.83378363874645	3.60401760908021	11.5041751494229	9.04944177832049	5.66517772457739	10.2896537792196	8.36292649804666	9.75859596074302	2.82045878886898	11.00749019142	6.82533896012474	7.76949932796538	6.28248178909432
441	sensitive	3.896933	5.06776664428493	3.95975613169942	3.0755475312847	3.01825274137525	4.49019144609838	8.5232820295328	12.8667089847815	2.73783083025611	8.30875917407977	8.66870278954921	9.45892155604171	2.97255177742248	3.99576644612036	11.4270768874965	7.92555727708021	5.88100321692817
442	sensitive	3.960267	8.85434160364981	9.48367012632333	3.56866847429186	3.17238081267549	6.31284861686714	3.7099482107891	10.7410199920354	2.91955722561347	8.9140804174509	6.98663439378715	6.75484766784349	3.17474583294457	4.28683881814631	11.8870715695425	8.8676267144074	7.00781341309661
443	sensitive	4.199053	6.27313947590516	5.44080258763808	3.05783208020124	2.93540063922186	4.12265720109305	10.0801345892703	7.80493807596774	8.10231723155671	8.80211236753918	7.53707928159825	10.6727293580681	3.04808619699506	4.98501918149636	8.71935793890698	5.06272271853767	6.64794670846139
444	sensitive	4.212594	5.5001396497791	5.53498854721905	3.28807779959826	3.21629234200488	4.89440787868357	8.80799100881021	8.86539413879161	7.17054664403962	9.22049731156017	8.06627941499119	9.70100863702605	2.98740598190494	7.71863824421907	11.5093666188268	7.88431072665589	8.71942310197384
445	sensitive	4.222179	4.54986985222128	7.40783267341897	3.09941990292068	3.09341199602624	4.10345415027044	3.94249608570052	10.4573852979386	2.89916205950671	8.81851237355386	6.23778880963427	6.49975749052113	3.03462427088594	3.61713763025749	11.6462224319152	8.42917846244067	7.18847856362319
446	sensitive	4.239439	6.42970531010619	7.34877985557886	2.87823459403283	2.93716426384576	5.15108239364251	9.87138788557442	9.3793841351224	3.01296229280667	9.07309178833257	7.5150697879827	10.1946064576726	3.09600407560762	8.68347602710497	11.5218801604392	8.28771496678024	7.39720241236432
